# Supplementary material for: JunD/AP1 regulatory network analysis during macrophage activation in a rat model of crescentic glomerulonephritis
Source: BMC Syst Biol. 2013 Sep 22;7:93. doi: 10.1186/1752-0509-7-93 (PMC3849178; doi:10.1186/1752-0509-7-93)
Supplement: Additional file 1: Table S1 — SpaMo inferred protein-protein interaction using TRE motif: Spaced motif analysis resulted in 170 transfac TF matrices were predicted to be significantly enriched with TRE 7-mer AP-1 motif. A TF can have multiple binding sites which is represented by multiple Transfac matrix IDs. 170 Transfac IDs mapped to 108 unique TF out of which 54 were known interacting partners of AP-1 complex. [file 1752-0509-7-93-S1.xlsx]

## Sheet: AP1_d-spamo-res-summary
Suppl. Table 1: SpaMo inferred protein-protein interaction using TRE motif: Spaced motif analysis resulted in 170 transfac TF matrices were predicted to be significantly enriched with TRE 7-mer AP-1 motif. A TF can have multiple binding sites which is represented by multiple Transfac matrix IDs. 170 Transfac IDs mapped to 108 unique TF out of which 54 were known interacting partners of AP-1 compl…
Transfac TF ID	TF official name	P-Values of interaction	Total sequences with primary and sec motif	Known Interactions
TCF-1(P) V$TCF1P Q6	Hnf1a	1.7e-48	652	11134330
AREB6 V$AREB6 04	ZEB1	3.6e-45	1095	-
SF-1 V$SF1 Q6	SF1	3.5e-44	950	9753627
IRF V$IRF Q6 01	IRF-1	2.3e-39	809	10848607
E2F-1:DP-2 V$E2F1DP2 01	E2F1	1.1e-38	261	-
LEF1TCF1 V$LEF1TCF1 Q4	LEF1	6.2e-37	724	12958188
RORalpha1 V$RORA1 01	RORA	1.8e-31	463	-
AREB6 V$AREB6 01	ZEB1	5.1e-31	816	-
NF-AT V$NFAT Q6	NFAT	1.2e-28	1916	11402342
c-Ets-1(p54) V$CETS1P54 01	ETS1	1.6e-27	1333	7648395
Osf2 V$OSF2 Q6	RUNX2	7.4e-27	747	19423655
Clox V$CLOX 01	CUX1	1.4e-26	60	-
AML1 V$AML1 Q6	RUNX1	5.8e-26	819	11274169
MYB V$MYB Q5 01	MYB	6.4e-25	2691	9566892
MIF-1 V$MIF1 01	MIF1	2.4e-24	91	-
PEA3 V$PEA3 Q6	PEA3	3.2e-23	1135	1330539
core-binding V$COREBINDINGFACTOR Q6	-	1.2e-22	705	-
STAT6 V$STAT6 02	STAT6	8.4e-22	3245	21357535
STAT5A V$STAT5A 03	STAT5A	2.6e-21	2992	11435608
STAT1 V$STAT1 03	STAT1	1.6e-20	3234	12788789
LEF1 V$LEF1 Q2	LEF1	1.7e-20	1713	12958188
NF-AT V$NFAT Q4 01	NFAT	2.1e-19	1991	11402342
VDR V$VDR Q6	VDR	2.4e-19	2802	10330159
MEF-2 V$MEF2 01	MEf2	3.9e-19	20	14584592
HP1 V$HP1SITEFACTOR Q6	CBX5	7.4e-19	302	-
STAT4 V$STAT4 01	STAT4	7.9e-18	3349	11801649
C-EBP V$CEBP Q3	CEBP	3.5e-17	2733	18026136
PPAR V$PPARG 03	PPARG	3.9e-17	506	14693716
Lhx3 V$LHX3 01	LHX3	4.2e-17	158	-
Elk-1 V$ELK1 02	ELK1	6.1e-17	1951	-
LF-A1 V$LFA1 Q6	LFA	6.5e-17	1681	10766246
c-Ets-1 V$CETS168 Q6	ETS1	9.6e-17	1074	7648395
RSRFC4 V$RSRFC4 01	RSRFC4	9.9e-17	38	-
CREB V$CREB Q4 01	CREB	1.7e-16	1016	16373341
RSRFC4 V$RSRFC4 Q2	RSRFC4	1.8e-16	28	-
STAT6 V$STAT6 01	STAT6	3.4e-16	2743	21357535
MEF-2 V$HMEF2 Q6	MEF2	5.6e-16	30	14584592
E2F-1 V$E2F1 Q4	E2F1	1e-15	672	-
CDP V$CDP 02	CUX1	1.6e-15	46	-
PU.1 V$PU1 Q6	SPI1	5.5e-15	1521	19181746
Staf V$STAF 02	ZNF143	8.7e-14	395	-
NGFI-C V$NGFIC 01	EGR4	9.8e-14	162	19837979
RORalpha2 V$RORA2 01	RORA	3.8e-13	102	-
HNF-3beta V$HNF3B 01	HNF3B	4.3e-13	543	-
RFX1 V$RFX1 01	RFX1	5.1e-13	718	15024578
E2F-1 V$E2F1 Q6	E2F1	7.4e-13	1182	-
ETS V$ETS Q4	ETS1	1.9e-12	1951	7648395
Sox-5 V$SOX5 01	SOX5	8.7e-12	814	-
CREBATF V$CREBATF Q6	CREB/ATF	1.1e-11	843	16373341
HOXA3 V$HOXA3 01	HOXA3	1.5e-11	1949	-
E2F-1 V$E2F1 Q3	E2F1	2.3e-11	1861	-
Ets V$ETS Q6	ETS1	2.4e-11	2787	7648395
GATA-3 V$GATA3 02	GATA3	2.5e-11	907	9207128
GATA-3 V$GATA3 03	GATA3	2.9e-11	566	9207128
CdxA V$CDXA 01	CDXA	3.7e-11	2286	-
MEF-2 V$MEF2 Q6	MEF2	5.2e-11	631	14584592
MEF-2 V$MEF2 02	MEF2	8.9e-11	94	14584592
GR V$GRE C	Nr3c1	1.5e-10	281	15802531
FOX V$FOX Q2	Fox family of TFs	1.9e-10	430	-
HEN1 V$HEN1 01	HEN1	1.9e-10	348	-
HNF4, V$HNF4 Q6	HNF4	2.5e-10	2925	16729332
CCAAT V$CAAT C	-	2.8e-10	70	-
Pax V$PAX Q6	PAX	2.9e-10	1600	-
PPAR V$PPAR DR1 Q2	PPARg	4.1e-10	2178	14693716
HMG V$HMGIY Q6	HMG	4.7e-10	1553	-
E2F-1:DP-1 V$E2F1DP1 01	E2F1	5.1e-10	784	-
FOXO1 V$FOXO1 02	Foxo1	5.9e-10	281	-
AML-1a V$AML1 01	RUNX1	1.4e-09	2395	11274169
NF-Y V$NFY Q6 01	NFY	1.4e-09	1318	11903046
Pax-4 V$PAX4 04	PAX4	1.9e-09	745	-
ZID V$ZID 01	ZID	2.6e-09	704	-
EBF V$EBF Q6	EBF1	5e-09	800	-
HEN1 V$HEN1 02	HEN1	5.1e-09	318	-
AP-4 V$AP4 Q6 01	AP-4	1.1e-08	2453	-
E2F V$E2F Q2	E2F1	1.3e-08	618	-
MEF-2 V$MMEF2 Q6	MEF2	1.4e-08	121	14584592
AREB6 V$AREB6 03	ZEB1	1.9e-08	883	-
Pax-2 V$PAX2 02	PAX2	1.9e-08	3274	-
CAC-binding V$CACBINDINGPROTEIN Q6	-	2.1e-08	1752	-
E12 V$E12 Q6	TCF3	7e-08	1020	17146436
E47 V$E47 02	TCF3	9.3e-08	778	17146436
EGR V$EGR Q6	EGR	1.7e-07	1264	19837979
AREB6 V$AREB6 02	ZEB1	2e-07	1143	-
Nkx2-2 V$NKX22 01	NKX2-2	2.7e-07	211	-
CP2 V$CP2 01	CP2	4.2e-07	1095	-
GATA-1 V$GATA1 01	GATA1	4.7e-07	2630	9207128
FOXD3 V$FOXD3 01	FOXD3	4.8e-07	774	-
MEF-2 V$MEF2 Q6 01	MEF2	5e-07	254	14584592
SREBP V$SREBP Q3	SREBP	6.3e-07	826	-
Tal-1beta-E47 V$TAL1BETAE47 01	Tal1b	6.7e-07	622	-
RFX V$RFX Q6	RFX	8e-07	1681	15024578
ZF5 V$ZF5 01	ZFP161	8e-07	1764	-
Tst-1 V$TST1 01	POU3F1	9.6e-07	842	-
TCF-4 V$TCF4 Q5	TCF4	1e-06	729	16007074
E2F V$E2F Q6 01	E2F1	1.5e-06	238	-
NF-Y V$NFY Q6	NFY	1.7e-06	885	11903046
HNF-1 V$HNF1 01	HNF1	1.7e-06	217	-
FOXO4 V$FOXO4 01	Foxo4	1.9e-06	1176	-
Myc V$MYC Q2	Myc	3.4e-06	1232	20232342
TBP V$TBP 01	Tata binding protein	4.1e-06	849	-
FOXO1 V$FOXO1 01	Foxo1	4.2e-06	1139	-
p53 V$P53 02	P53	4.4e-06	1747	10984493
Tal-1alpha-E47 V$TAL1ALPHAE47 01	Tal1a	4.6e-06	625	-
HNF-4alpha V$HNF4ALPHA Q6	HNF4	7.2e-06	594	16729332
LXR, V$DR4 Q2	Nr1h3	8.5e-06	1285	-
Egr-2 V$EGR2 01	EGR	9.2e-06	222	19837979
Muscle V$MTATA B	-	1e-05	191	-
IRF V$IRF Q6	IRF-1	1.7e-05	535	10848607
Nkx2-5 V$NKX25 01	NKX2-5	1.7e-05	409	-
NRF-2 V$NRF2 01	NRF2	1.8e-05	673	21403858
p53 V$P53 DECAMER Q2	P53	1.9e-05	2687	10984493
GATA-4 V$GATA4 Q3	GATA4	2.1e-05	646	9207128
E2F-4:DP-1 V$E2F4DP1 01	E2F1	2.4e-05	50	-
CREB V$CREB Q3	CREB	2.6e-05	2331	16373341
Rb	Rb	2.8e-05	51	-
AP-2 V$AP2 Q6	AP-2	3.2e-05	1828	10775443
STAT3 V$STAT3 02	STAT3	3.7e-05	3361	-
Poly V$LDSPOLYA B	-	3.9e-05	1518	-
MZF1 V$MZF1 02	MZF1	4.1e-05	1961	-
MyoD V$MYOD Q6	MYOD	4.3e-05	1263	16556763
USF2 V$USF2 Q6	USF2	4.8e-05	1587	19534727
SMAD V$SMAD Q6 01	SMAD	5.3e-05	2223	12034730
GATA-X V$GATA C	GATA	6e-05	1146	9207128
Lmo2 V$LMO2COM 01	Lmo2	6.8e-05	1387	-
deltaEF1 V$DELTAEF1 01	EF1	0.00014	2081	-
GATA V$GATA Q6	GATA	0.00017	1320	9207128
ZF5 V$ZF5 B	ZFP161	0.00019	2182	-
Zic1 V$ZIC1 01	ZIC1	0.00022	2687	-
AML V$AML Q6	RUNX1	0.00023	717	11274169
C-EBPgamma V$CEBPGAMMA Q6	CEBPg	0.00032	326	18026136
HNF-4 V$HNF4 01	HNF4	0.00034	1617	16729332
AP-2alpha V$AP2ALPHA 01	AP-2	0.00037	2933	10775443
GKLF V$GKLF 01	GKLF	0.00055	2357	11551969
STATx V$STAT 01	STAT	0.00059	377	21357535
GEN-INI V$GEN INI3 B	General initiation factor	0.00059	3469	-
NKX3A V$NKX3A 01	NKX3a	0.00059	212	-
USF V$USF Q6 01	USF2	0.00066	1973	19534727
PPAR, V$DR1 Q3	PPARg	0.00074	2357	14693716
COMP1 V$COMP1 01	-	0.00077	229	-
STAT5A V$STAT5A 02	STAT5A	0.00093	253	11435608
GATA-6 V$GATA6 01	GATA6	0.001	2298	9207128
STAT V$STAT Q6	STAT1	0.0011	1924	12788789
KROX V$KROX Q6	EGR2	0.0011	968	19837979
Pax-4 V$PAX4 03	PAX4	0.0011	3514	-
GATA-2 V$GATA2 02	GATA2	0.0012	468	9207128
FOXM1 V$FOXM1 01	Foxm1	0.0013	1355	-
c-Ets-1(p54) V$CETS1P54 02	ETS1	0.0016	2383	7648395
HNF-4 V$HNF4 DR1 Q3	HNF4	0.0016	1197	16729332
POU1F1 V$POU1F1 Q6	POU1F1	0.0018	400	-
ELF-1 V$ELF1 Q6	ELF1	0.0021	565	11175367
USF V$USF C	USF2	0.0021	1867	19534727
E2F-4	E2F1	0.0023	88	-
HEB V$HEB Q6	TCF12	0.0025	1525	-
Zic3 V$ZIC3 01	ZIC3	0.0025	2999	-
Sp1 V$SP1 01	SP1	0.0027	2472	18192274
Cdx-2 V$CDX2 Q5	CDX2	0.0029	227	-
TCF11 V$TCF11 01	TCF11	0.0035	1923	9872330
c-Ets-1 V$ETS1 B	ETS1	0.0037	732	7648395
TFIIA V$TFIIA Q6	GTF2a1	0.0044	661	-
E2F-1 V$E2F1 Q3 01	E2F1	0.0045	269	-
SRY V$SRY 01	SRY	0.0046	2192	-
Spz1 V$SPZ1 01	SPZ1	0.005	1901	-
FAC1 V$FAC1 01	Bptf	0.0052	1643	21289071
SMAD V$SMAD Q6	SMAD	0.0053	3674	12034730
FOXO3 V$FOXO3 01	Foxo3	0.0056	155	20921137
TTF-1 V$TTF1 Q6	TTF1	0.0066	3431	14970209
E2F V$E2F Q6	E2F1	0.0073	678	-
IRF1 V$IRF1 Q6	IRF-1	0.0083	1021	10848607
