# Supplementary material for: JunD/AP1 regulatory network analysis during macrophage activation in a rat model of crescentic glomerulonephritis
Source: BMC Syst Biol. 2013 Sep 22;7:93. doi: 10.1186/1752-0509-7-93 (PMC3849178; doi:10.1186/1752-0509-7-93)
Supplement: Additional file 2: Table S2 — SpaMo inferred protein-protein interaction using CRE motif: Spaced motif analysis resulted in 92 transfac TF matrices were predicted to be significantly enriched with CRE 8-mer AP-1 motif. 92 Transfac IDs mapped to 66 unique TF out of which 36 (54%) were known interacting partners of AP-1 complex. [file 1752-0509-7-93-S2.xlsx]

## Sheet: AP1_8-mer-spamo-res-summary
Suppl. Table 2: SpaMo inferred protein-protein interaction using CRE motif: Spaced motif analysis resulted in 92 transfac TF matrices were predicted to be significantly enriched with CRE 8-mer AP-1 motif. 92 Transfac IDs mapped to 66 unique TF out of which 36 (54%) were known interacting partners of AP-1 complex.
Transfac TF ID	TF official names	P-Value of interaction	Total sequences with primary and sec motif	Pubmed IDs for the Known Interactions
RORalpha1 V$RORA1 01	RORA	3.1e-23	393	-
HNF-1 V$HNF1 01	HNF1	3.4e-22	134	-
HNF-1 V$HNF1 C	HNF1	1.3e-21	59	8288579
Oct-1 V$OCT1 04	POU2F1	3.1e-20	359
Oct-1 V$OCT1 02	POU2F1	3.8e-20	500
Sox-5 V$SOX5 01	SOX5	4.4e-19	577	-
Oct-1 V$OCT1 03	POU2F1	3.1e-17	953
RSRFC4 V$RSRFC4 01	RSRFC4	3.3e-17	27	-
Oct-1 V$OCT1 Q5 01	POU2F1	6.8e-17	1070
SOX-9 V$SOX9 B1	SOX9	9.8e-17	803
Octamer V$OCT Q6	POU2F1	3.9e-15	932
v-Maf V$VMAF 01	MAF	1.4e-14	929	8770536
AP-1 V$AP1 Q2		1.4e-13	1104
CDP V$CDPCR3HD 01	CUX1	1.7e-13	660
Nrf2 V$NRF2 Q4	NRF2	1.8e-13	780	21403858
HSF1 V$HSF1 01	HSF1	5.6e-13	1676	12468538
MEIS1A-HOXA9 V$MEIS1A-HOXA9 01	MEIS1A	6.3e-13	81
RORalpha2 V$RORA2 01	RORA	2.1e-12	73	-
C-EBPalpha V$CEBPA 01	cebpa	2.7e-12	1605	17082780
LF-A1 V$LFA1 Q6	LFA	3.3e-12	1440	10766246
MEF-2 V$MEF2 02	MEF2	5.3e-11	71	14584592
CDP V$CDPCR1 01	CUX1	7.9e-11	553
SREBP V$SREBP Q3	SREBP	9e-11	771	-
PEA3 V$PEA3 Q6	PEA3	5e-10	863	1330539
SF-1 V$SF1 Q6	SF1	8.2e-10	860	9753627
AP-1 V$AP1FJ Q2		8.8e-10	1372
ER V$ER Q6 02	ER	3.6e-09	1845	10037172
AP-1 V$AP1 Q6 01		1.1e-08	1795
ATF6 V$ATF6 01	ATF6	2.1e-08	221	21734453
CREB V$CREB Q3	CREB	2.8e-08	1936	16373341
ARP-1 V$ARP1 01	PITX2	2.6e-07	214
AP-1 V$AP1 Q4 01		3.6e-07	2100
v-Myb V$VMYB 02	MYB	6.9e-07	332	9566892
Lmo2 V$LMO2COM 02	LMO2	8.3e-07	429
GATA-6 V$GATA6 01	GATA6	9.2e-07	1667	9207128
PXR, V$PXR Q2	PXR	1.2e-06	1622
NKX6-1 V$NKX61 01	NKX6-1	1.5e-06	69
C-EBPgamma V$CEBPGAMMA Q6	CEBPg	2.6e-06	192	18026136
Muscle V$MINI20 B	-	2.6e-06	769
Muscle V$MTATA B	-	4.3e-06	147	-
MEF-2 V$MEF2 Q6 01	MEF2	5e-06	174	14584592
Tel-2 V$TEL2 Q6	Tel2	9.8e-06	272	11909962
MyoD V$MYOD 01	Myod	1.1e-05	942	15964791
Nkx6-2 V$NKX62 Q2	NKX6-2	1.4e-05	439
COMP1 V$COMP1 01	-	1.5e-05	200	-
GEN-INI V$GEN INI B	General initiation factor	1.7e-05	2906
HMG V$HMGIY Q6	HMG	2.3e-05	1175	-
GATA-3 V$GATA3 02	GATA3	2.4e-05	700	9207128
FOXM1 V$FOXM1 01	Foxm1	2.6e-05	1053	-
MAF V$MAF Q6 01	MAF	3.7e-05	2340	8770536
Ncx V$NCX 01	NCX	4.3e-05	1509
c-Myb V$CMYB 01	Myb	5e-05	522	22157820
YY1 V$YY1 01	YY1	6.7e-05	2277	8753872
LEF-1 V$LEF1 Q6	LEF1	8.1e-05	423	11175367
STAT6 V$STAT6 01	STAT6	9.8e-05	2101	21357535
NF-kappaB V$NFKAPPAB 01	NFKB	0.00011	548	21750107
Muscle V$MINI19 B	-	0.00016	995
GATA-X V$GATA C	GATA	0.00019	836	9207128
TBP V$TBP 01	Tata binding protein	0.00026	480	-
AREB6 V$AREB6 01	ZEB1	0.00027	762	-
AREB6 V$AREB6 02	ZEB1	0.00028	1048	-
GEN-INI V$GEN INI2 B	General initiation factor	0.00031	2882
AREB6 V$AREB6 04	ZEB1	0.00032	771	-
GATA-3 V$GATA3 03	GATA3	0.00037	355	9207128
c-Ets-1(p54) V$CETS1P54 01	ETS1	0.00041	1149	7648395
GEN-INI V$GEN INI3 B	General initiation factor	0.00059	2948	-
C-EBP V$CEBP Q3	CEBP	0.00068	2166	18026136
Barbie V$BARBIE 01	-	0.0011	559
VDR V$VDR Q6	VDR	0.0012	2528	10330159
Alx-4 V$ALX4 01	ALX4	0.0012	6
MYB V$MYB Q5 01	MYB	0.0013	2174	9566892
T3R V$T3R Q6	Thrb	0.0013	3066
MAZR V$MAZR 01	MAZR	0.0015	770
GATA-2 V$GATA2 02	GATA2	0.0018	305	9207128
Vmw65 V$VMW65 Q6		0.0019	422
Zta V$ZTA Q2	ZTA	0.0019	609	12829857
GATA-2 V$GATA2 01	GATA2	0.0024	2381	7623817
NF-kappaB V$NFKB Q6 01	NFKB	0.0025	1174	21750107
GR V$GRE C	Nr3c1	0.0027	173	15802531
MyoD V$MYOD Q6	MYOD	0.0041	1122	16556763
YY1 V$YY1 Q6	YY1	0.0043	2136	8753872
E2A V$E2A Q2	E2A	0.0049	1347
AP-3 V$AP3 Q6	AP3	0.0058	2164	2881934
HNF4, V$HNF4 Q6	HNF4	0.0061	2528	16729332
TTF1 V$TITF1 Q3	TTF1	0.0061	441
c-Ets-1(p54) V$CETS1P54 02	ETS1	0.0062	1927	7648395
AR V$AR 01	AR	0.0064	336	9973257
E2A V$E2A Q6	E2A	0.0075	1247
Lentiviral V$LPOLYA B		0.0079	103
SRF V$SRF C	SRF	0.0081	123	21403858
S8 V$S8 01	PRRX2	0.0085	175
