# Supplementary material for: JunD/AP1 regulatory network analysis during macrophage activation in a rat model of crescentic glomerulonephritis
Source: BMC Syst Biol. 2013 Sep 22;7:93. doi: 10.1186/1752-0509-7-93 (PMC3849178; doi:10.1186/1752-0509-7-93)
Supplement: Additional file 3: Table S3 — Gene expression integration results obatined with CRE motif. This table shows top ChIP-seq peaks with the over-represented motifs. For each TF we provide the number of target transcripts for the TF complex and enrichment results for both WKY and congenic (NES: Normalised enrichment score, FWER p-value: Family wise error rate p-value). We observed that with an exception of two TFs ER and SF1 rest of the TFs were exclusive to WKY. [file 1752-0509-7-93-S3.xlsx]

## Sheet: Sheet1
Suppl. Table 3: Gene expression integration results obatined with CRE motif. This table shows top ChIP-seq peaks with the over-represented motifs. For each TF we provide the number of target transcripts for the TF complex and enrichment results for both WKY and congenic (NES: Normalised enrichment score, FWER p-value: Family wise error rate p-value). We observed that with an exception of two TFs …
TF target based upon expression ranked based upon modelling	WKY				WKY.LCrgn2
	SPAMO identified TF partners		Gene Set Enrichment Analysis for TF expression pattern		Gene Set Enrichment Analysis for TF expression pattern
Transcription factors	Transcription factors	Number of targets	NES	FWER p-val	NES	FWER p-val
ATF3	AP1_Q2	605	2.83	0	1.91	0.317
	AP1_Q4_01	1027	2.32	0.026	1.85	0.422
	AP1_Q6_01	894	2.43	0.013	1.88	0.374
	AP1FJ_Q2	725	2.95	0	2.06	0.144
	AP3_Q6	1032	2.64	0	1.78	0.522
	AREB6_04	425	2.4	0.016	1.55	0.897
	CEBP_Q3	1026	2.59	0.001	1.95	0.265
	CEBPA_01	772	2.28	0.033	1.46	0.97
	CETS1P54_02	933	2.38	0.019	1.77	0.546
	CREB_Q3	941	2.39	0.016	1.91	0.317
	E2A_Q2	706	2.73	0	1.92	0.316
	E2A_Q6	659	2.39	0.016	1.64	0.791
	ER_Q6_02	942	2.94	0	2.48	0.006
	GATA2_01	1122	2.73	0	1.86	0.415
	GEN_INI_B	1339	2.53	0.003	1.89	0.357
	GEN_INI2_B	1324	2.44	0.013	1.74	0.599
	GEN_INI3_B	1351	2.43	0.013	1.95	0.264
	HNF4_Q6	1201	2.73	0	1.94	0.283
	MAF_Q6_01	1149	3.09	0	2.12	0.105
	MYB_Q5_01	1050	2.76	0	2.04	0.168
	MYOD_Q6	575	2.59	0	1.6	0.861
	NFKAPPAB_01	294	2.26	0.042	1.64	0.806
	NFKB_Q6_01	614	2.49	0.009	1.79	0.516
	PXR_Q2	835	2.3	0.03	1.65	0.786
	SF1_Q6	478	2.73	0	2.46	0.007
	SREBP_Q3	442	2.41	0.015	1.47	0.968
	T3R_Q6	1415	2.83	0	2.17	0.069
	VDR_Q6	1255	2.68	0	1.91	0.326
	YY1_01	1063	2.51	0.005	1.63	0.82
B-ATF	AP1_Q2	605	2.66	0.005	1.98	0.229
	AP1_Q4_01	1027	2.6	0.005	1.89	0.367
	AP1_Q6_01	894	2.49	0.006	1.62	0.822
	AP1FJ_Q2	725	2.48	0.007	1.9	0.348
	AP3_Q6	1032	2.39	0.015	1.97	0.241
	AREB6_04	425	2.56	0.006	2.02	0.18
	CEBP_Q3	1026	2.67	0.005	2.2	0.063
	CREB_Q3	941	2.27	0.031	1.96	0.251
	E2A_Q2	706	2.35	0.019	1.52	0.922
	ER_Q6_02	942	2.67	0.005	2.59	0.004
	GATA2_01	1122	2.46	0.008	Negatively associated
	GEN_INI_B	1339	2.36	0.019	1.91	0.318
	GEN_INI3_B	1351	2.24	0.041	1.98	0.229
	HMGIY_Q6	555	2.31	0.024	1.43	0.982
	HNF4_Q6	1201	2.62	0.005	2.17	0.073
	MAF_Q6_01	1149	2.62	0.005	2.06	0.145
	MINI19_B	556	2.37	0.016	1.71	0.661
	MYB_Q5_01	1050	2.46	0.009	2.17	0.078
	MYOD_01	493	2.3	0.025	1.49	0.948
	NFKB_Q6_01	614	2.35	0.02	1.93	0.29
	SF1_Q6	478	2.67	0.005	2.63	0.001
	SREBP_Q3	442	2.21	0.05	1.64	0.785
	T3R_Q6	1415	2.85	0	2.26	0.044
	VDR_Q6	1255	2.36	0.017	2.02	0.179
	YY1_01	1063	2.38	0.015	1.72	0.646
