# Supplementary material for: JunD/AP1 regulatory network analysis during macrophage activation in a rat model of crescentic glomerulonephritis
Source: BMC Syst Biol. 2013 Sep 22;7:93. doi: 10.1186/1752-0509-7-93 (PMC3849178; doi:10.1186/1752-0509-7-93)
Supplement: Additional file 5: Table S5 — List of differentially expressed transcripts. This table contains list of differentially expressed transcripts in WKY and its congenic when compared with the basal time point. Expression fold change with respect to the basal state are given for each gene and condition. [file 1752-0509-7-93-S5.xlsx]

## Sheet: differential-transcript-suppl-t
Suppl. Table 5: List of differentially expressed transcripts. This table contains list of differentially expressed transcripts in WKY and its congenic when compared with the basal time point. Expression fold change with respect to the basal state are given for each gene and condition.
			WKY			WKY.LCrgn2
Ensemble Transcript ID	GeneID	Description	WKY basal v/s 2 hrs	WKY basal v/s 4 hrs	WKY basal v/s 8 hrs	WKY.LCrgn2 basal v/s 2 hrs	WKY.LCrgn2 basal v/s 4 hrs	WKY.LCrgn2 basal v/s 8 hrs
ENSRNOT00000031667	Cxcl11	chemokine (C-X-C motif) ligand 11	208.627	278.917	276.626	203.634	270.631	273.362
ENSRNOT00000006126	Il1a	interleukin 1 alpha	140.88	136.247	67.9933	122.386	132.024	80.1415
ENSRNOT00000006113	Il1a	interleukin 1 alpha	111.813	108.308	77.2131	94.6632	90.1835	66.2551
ENSRNOT00000056100	Rtp3	receptor (chemosensory) transporter protein 3	107.425	89.3515	18.9372	97.7809	86.0735	16.374
ENSRNOT00000003745	Cxcl2	chemokine (C-X-C motif) ligand 2	103.508	19.8794	45.9268	104.801	21.0851	41.2217
ENSRNOT00000009969	Kbtbd10	kelch repeat and BTB (POZ) domain containing 10	93.2008	93.964	31.4211	98.7552	106.221	41.8398
ENSRNOT00000010092	Rsad2	radical S-adenosyl methionine domain containing 2	70.8188	105.452	97.8907	58.9369	99.1132	83.4756
ENSRNOT00000003778	Cxcl1	chemokine (C-X-C motif) ligand 1 (melanoma growth stimulating activity, alpha)	60.3458	13.7322	15.1154	50.8555	14.0769	12.9928
ENSRNOT00000006308	Il1b	interleukin 1 beta	49.3145	50.4859	35.41	49.2442	53.9532	44.047
ENSRNOT00000011196	Olr1	oxidized low density lipoprotein (lectin-like) receptor 1	42.8753	56.8226	43.2523	45.6803	70.4523	51.0205
ENSRNOT00000031626	Ccl12	chemokine (C-C motif) ligand 12	42.3451	32.4696	26.7194	39.2413	34.8876	25.9529
ENSRNOT00000019361	Edn1	endothelin 1	42.1183	32.9015	1.4762	39.2801	28.7856	1.4646
ENSRNOT00000003940	Socs3	suppressor of cytokine signaling 3	37.7552	45.4633	16.2599	30.434	46.6569	13.5917
ENSRNOT00000001110	Tnf	tumor necrosis factor (TNF superfamily, member 2)	37.3166	26.1506	9.67475	35.8815	27.0688	12.1588
ENSRNOT00000032249	Niacr1	niacin receptor 1	35.0667	69.612	66.1723	31.3723	67.7213	62.5732
ENSRNOT00000006111	Rnd3	Rho family GTPase 3	34.9494	11.7038	1.79499	32.4698	10.4096	1.60235
ENSRNOT00000037339	Gbp5	guanylate binding protein 5	29.5063	31.2406	24.4433	28.0787	30.3229	24.7454
ENSRNOT00000013732	Il6	interleukin 6	29.3931	17.961	10.2939	32.4495	24.6958	13.0617
ENSRNOT00000015836	F3	coagulation factor III (thromboplastin, tissue factor)	29.3929	11.7379	5.60205	26.8497	10.7104	4.60351
ENSRNOT00000066910	Nr4a3	nuclear receptor subfamily 4, group A, member 3	28.9304	57.7721	15.3482	18.7997	45.8192	12.5079
ENSRNOT00000009620	Ifih1	interferon induced with helicase C domain 1	27.6204	27.4806	12.8905	27.0129	27.3953	12.2437
ENSRNOT00000008224	Ifnb1	interferon beta 1, fibroblast	27.2823	2.27094	1.31611	23.8429	2.23131
ENSRNOT00000016133	Nos2	nitric oxide synthase 2, inducible	25.8442	150.203	178.378	19.2924	126.706	152.06
ENSRNOT00000058927	Irf1	interferon regulatory factor 1	25.2367	26.5358	10.612	11.2653	17.4707	7.12283
ENSRNOT00000014865	Ccl5	chemokine (C-C motif) ligand 5	25.2068	54.2319	55.7043	27.2922	65.1576	68.8053
ENSRNOT00000039221	Tnfsf18	tumor necrosis factor (ligand) superfamily, member 18	24.8244	25.9869	5.72983	26.7896	32.7185	8.47474
ENSRNOT00000033868	Slamf1	signaling lymphocytic activation molecule family member 1	24.2444	126.073	86.9643	14.1719	106.778	79.4543
ENSRNOT00000010422	Cd69	Cd69 molecule	24.0257	48.5771	51.6577	21.0701	45.4057	53.0943
ENSRNOT00000013562	Clec4e	C-type lectin domain family 4, member e	23.1741	22.4333	14.3872	23.7217	23.0902	15.2029
ENSRNOT00000028379	Cdc42ep2	CDC42 effector protein (Rho GTPase binding) 2	23.1045	53.5225	18.0524	15.9325	52.3666	18.7323
ENSRNOT00000052003	Cmpk2	cytidine monophosphate (UMP-CMP) kinase 2, mitochondrial	22.9659	43.2752	40.1897	16.7247	38.877	36.8969
ENSRNOT00000003075	Cxcl10	chemokine (C-X-C motif) ligand 10	21.3846	22.646	20.3755	19.5084	20.3119	18.0916
ENSRNOT00000018549	Dusp2	dual specificity phosphatase 2	20.5235	20.3406	21.7209	20.6662	24.1258	19.9052
ENSRNOT00000011845	Tnfsf15	tumor necrosis factor (ligand) superfamily, member 15	20.417	14.1203	2.59502	21.0693	14.7864	2.7847
ENSRNOT00000031025	Ifit3	interferon-induced protein with tetratricopeptide repeats 3	20.1927	35.5149	39.7353	19.644	39.7964	42.1037
ENSRNOT00000013182	Irg1	immunoresponsive 1 homolog (mouse)	19.9557	23.7918	28.2751	24.1075	32.1848	38.3994
ENSRNOT00000058495	Spry1	sprouty homolog 1, antagonist of FGF signaling (Drosophila)	19.6053	3.27141	3.96666	14.7614	2.48737	3.42767
ENSRNOT00000003082	Cxcl9	chemokine (C-X-C motif) ligand 9	19.5435	81.3302	77.7054	17.8935	98.767	101.876
ENSRNOT00000014317	Slc7a11	solute carrier family 7 (cationic amino acid transporter, y+ system), member 11	18.3697	26.9577	23.8933	17.7752	29.4496	26.0137
ENSRNOT00000041940	Nfkbiz	nuclear factor of kappa light polypeptide gene enhancer in B-cells inhibitor, zeta	18.0938	6.7892	2.67057	18.5282	7.59028	2.67903
ENSRNOT00000050543	Csrnp1	cysteine-serine-rich nuclear protein 1	17.8716	8.72298	4.37594	18.306	9.76643	4.11201
ENSRNOT00000003567	Ptgs2	prostaglandin-endoperoxide synthase 2	17.6198	15.7053	25.3994	13.5696	14.8262	22.5927
ENSRNOT00000003458	Socs1	suppressor of cytokine signaling 1	17.5296	23.5474	7.81632	13.937	20.9551	7.15483
ENSRNOT00000057674	Pde4b	phosphodiesterase 4B, cAMP specific	16.8096	23.2932	5.2563	10.0151	13.159	5.31742
ENSRNOT00000049428	Zbtb10	zinc finger and BTB domain containing 10	16.4752	5.22806	1.80466	15.2736	6.20617	1.68206
ENSRNOT00000019386	Sdc4	syndecan 4	16.4587	16.9012	11.422	17.0635	17.9716	11.7507
ENSRNOT00000044467	Ccrl2	chemokine (C-C motif) receptor-like 2	16.428	14.616	6.81263	18.0213	16.6266	7.89062
ENSRNOT00000025362	Pmaip1	phorbol-12-myristate-13-acetate-induced protein 1	16.4067	9.55261	1.43681	11.8478	9.89106	1.37179
ENSRNOT00000014348	Ccrn4l	CCR4 carbon catabolite repression 4-like (S. cerevisiae)	16.3864	10.1546	3.39051	14.599	9.73266	2.64084
ENSRNOT00000006246	Il10	interleukin 10	15.6812	51.9198	42.716	12.7701	51.9125	33.7751
ENSRNOT00000007702	Birc3	baculoviral IAP repeat-containing 3	15.6719	23.9261	12.3154	16.4793	24.9158	11.9992
ENSRNOT00000068272	Pde4b	phosphodiesterase 4B, cAMP specific	15.4296	25.5474	13.0714	14.5448	26.2374	15.2378
ENSRNOT00000015171	Zbtb10	zinc finger and BTB domain containing 10	15.245	4.80986	1.73493	16.2227	6.32868	1.77643
ENSRNOT00000039263	Isg15	ISG15 ubiquitin-like modifier	15.0619	38.456	48.563	14.6091	40.8119	52.9779
ENSRNOT00000054757	Ifit2	interferon-induced protein with tetratricopeptide repeats 2	15.0198	19.6121	19.1405	13.1976	19.1642	17.7723
ENSRNOT00000044788	Ppp1r15a	protein phosphatase 1, regulatory (inhibitor) subunit 15A	14.6795	5.05459	3.41503	13.0142	5.43475	2.86933
ENSRNOT00000022166	Htra4	HtrA serine peptidase 4	14.5487	28.3497	29.5254	14.0564	34.224	32.3059
ENSRNOT00000040263	Ifih1	interferon induced with helicase C domain 1	13.8901	15.1943	7.82701	15.4441	17.564	8.30366
ENSRNOT00000059032	Slc7a2	solute carrier family 7 (cationic amino acid transporter, y+ system), member 2	13.8895	36.972	47.8286	7.98171	24.5734	31.5398
ENSRNOT00000009319	Peli1	pellino 1	13.6711	12.969	5.88273	14.8852	11.5461	4.24052
ENSRNOT00000016768	Plk2	polo-like kinase 2 (Drosophila)	13.6615	2.99856	1.95231	14.3924	3.94161	1.78882
ENSRNOT00000017886	Ptger4	prostaglandin E receptor 4 (subtype EP4)	13.329	7.38564	1.5747	13.3273	7.95064	1.60885
ENSRNOT00000009894	Nfkbia	nuclear factor of kappa light polypeptide gene enhancer in B-cells inhibitor, alpha	13.0997	11.768	10.1954	12.1687	11.504	9.56631
ENSRNOT00000059063	Zc3h12c	zinc finger CCCH type containing 12C	12.9789	6.75191	3.40612	12.8117	8.01037	3.62339
ENSRNOT00000003409	Serpinb2	serpin peptidase inhibitor, clade B (ovalbumin), member 2	12.9307	32.6106	58.8931	9.96391	29.6929	36.3835
ENSRNOT00000067034	Spry1	sprouty homolog 1, antagonist of FGF signaling (Drosophila)	12.4023	2.36441	2.92216	13.1249	2.36227	3.49762
ENSRNOT00000031118	F1LX92_RAT		11.9123	16.7832	8.64114	9.90375	16.8453	7.69545
ENSRNOT00000044922	RGD1565238		11.8421	12.5091	8.19612	9.2049	8.80846	6.56902
ENSRNOT00000000256	Ccl7	chemokine (C-C motif) ligand 7	11.507	12.0614	9.35493	8.77342	9.54553	7.61939
ENSRNOT00000017181	Maff	v-maf musculoaponeurotic fibrosarcoma oncogene homolog F (avian)	11.467	4.06891	4.82885	10.5031	4.60913	5.29589
ENSRNOT00000024372	Kcna3	potassium voltage-gated channel, shaker-related subfamily, member 3	11.3363	13.7173	11.9006	9.30267	12.4795	10.7091
ENSRNOT00000019272	Inhba	inhibin beta-A	11.2961	29.2107	35.6573	9.55276	32.9273	39.7971
ENSRNOT00000001570	Oasl	2'-5'-oligoadenylate synthetase-like	11.0687	12.1115	10.3673	14.0027	17.0189	14.1242
ENSRNOT00000051529	Sfmbt2	Scm-like with four mbt domains 2	10.9216	54.311	10.5829	7.8677	54.0182	8.50125
ENSRNOT00000066571	Cd44	Cd44 molecule	10.8827	6.25252	4.49526	12.3694	7.31391	4.68689
ENSRNOT00000021801	Bambi	BMP and activin membrane-bound inhibitor, homolog (Xenopus laevis)	10.8091	3.99399	10.6153	4.16315
ENSRNOT00000067456	Vcan	versican	10.6371	15.1436	8.49886	5.85812	9.792	5.92015
ENSRNOT00000065680	Irf1	interferon regulatory factor 1	10.3185	11.6708	5.16828	9.48635	13.0708	5.61526
ENSRNOT00000058626	Herc6	hect domain and RLD 6	9.91751	22.3107	22.7632	9.5061	22.722	24.0441
ENSRNOT00000064305	PVR	poliovirus receptor	9.90167	6.74133	2.20811	8.58349	7.00492	2.37473
ENSRNOT00000037318	Arl5c	ADP-ribosylation factor-like 5C	9.71441	10.8363	3.48466	10.5525	13.8014	4.23612
ENSRNOT00000058289	Nlrp3	NLR family, pyrin domain containing 3	8.77009	6.0071	2.96596	6.3234	4.55375	2.8024
ENSRNOT00000025950	Il27	interleukin 27	8.76191	22.5465	3.19462	7.02806	25.7978	3.91155
ENSRNOT00000040056	Cish	cytokine inducible SH2-containing protein	8.76046	12.2605	2.16531	7.42095	13.6364	2.28754
ENSRNOT00000068683	D4A6I2_RAT		8.58806	11.3247	11.3796	7.04541	10.0011	10.1264
ENSRNOT00000013991	Nrg1	neuregulin 1	8.55967	7.12065	3.44645	5.14369	3.62059
ENSRNOT00000012314	Zc3h12a	zinc finger CCCH type containing 12A	8.47354	8.41475	4.83343	7.4506	7.44108	3.96531
ENSRNOT00000013191	D3ZWL1_RAT	SKI-like oncogene	8.385	9.47153	7.21019	8.6302	9.64831	7.92133
ENSRNOT00000058291	Nlrp3	NLR family, pyrin domain containing 3	8.36635	5.15646	2.32382	7.0864	4.98532	2.424
ENSRNOT00000019983	Stx11		8.34712	10.2342	7.41155	8.9659	10.2937	7.18959
ENSRNOT00000016730	C0H5Y5_RAT	CASP8 and FADD-like apoptosis regulator	8.22207	10.0446	8.79321	8.23065	11.3535	9.47064
ENSRNOT00000055955	Slfn3	schlafen 3	8.20641	21.1035	16.7537	5.42459	18.4527	15.5631
ENSRNOT00000034326	LOC689756	hypothetical protein LOC689756	8.1272	9.34912	6.47592	9.05775	10.9005	8.84842
ENSRNOT00000028066	Icam1	intercellular adhesion molecule 1	7.86412	8.14107	5.0938	8.13881	9.64311	6.27421
ENSRNOT00000015387	D3ZMH5_RAT		7.80435	4.18335	2.45455	7.94955	3.90626	2.11717
ENSRNOT00000033592	Cxcl3	chemokine (C-X-C motif) ligand 3	7.76899	4.63818	10.7398	6.56968	4.65883	8.37144
ENSRNOT00000029635	RGD1563917	similar to Nuclear autoantigen Sp-100 (Speckled 100 kDa)	7.41419	10.2897	5.69764	7.66032	11.1782	6.0731
ENSRNOT00000000637	Pim1	pim-1 oncogene	7.39371	6.94058	4.88252	8.33173	8.44209	6.31007
ENSRNOT00000022734	Otud1	OTU domain containing 1	7.3648	1.46176	5.18389
ENSRNOT00000040411	Irak2	interleukin-1 receptor-associated kinase 2	7.36349	4.90627	5.05365	6.34445	5.63496	4.38724
ENSRNOT00000012075	Ass1	argininosuccinate synthetase 1	7.32697	45.332	58.5473	4.577	36.1802	51.6141
ENSRNOT00000023634	Tcf12	transcription factor 12	7.20816	8.02018	3.42072	5.95949	6.63642	3.11536
ENSRNOT00000029819	Irak2	interleukin-1 receptor-associated kinase 2	7.203	4.00004	4.75196	5.23955	4.09935	3.74263
ENSRNOT00000034421	Cd274	CD274 molecule	7.02844	8.38562	7.78977	7.05152	8.14838	7.2621
ENSRNOT00000025856	Ch25h	cholesterol 25-hydroxylase	6.99357	6.09322	16.0255	8.43592	6.4138	13.1818
ENSRNOT00000037181	LOC685067		6.90026	13.5336	12.6795	5.82005	12.3793	12.2837
ENSRNOT00000047148	Dot1l	DOT1-like, histone H3 methyltransferase (S. cerevisiae)	6.77908	4.36829	4.16417	3.20427	-1.47735
ENSRNOT00000005361	Phlda1	pleckstrin homology-like domain, family A, member 1	6.63907	1.59307	3.74675	6.65737	1.85194	2.79322
ENSRNOT00000067302	F1M6K7_RAT	human immunodeficiency virus type I enhancer binding protein 1	6.61361	4.79319	1.97118	6.0248	4.18534	1.84226
ENSRNOT00000013536	Clec4d	C-type lectin domain family 4, member d	6.52881	7.31554	5.74548	6.10625	7.72971	5.89554
ENSRNOT00000019377	Vcam1	vascular cell adhesion molecule 1	6.52762	26.8163	37.4945	4.60282	19.7525	19.5484
ENSRNOT00000007044	Plek	pleckstrin	6.35172	8.23573	6.91035	5.32031	7.53506	7.28837
ENSRNOT00000065110	Rel	v-rel reticuloendotheliosis viral oncogene homolog (avian)	6.31663	3.38008	1.59254	6.59162	3.55502	1.65923
ENSRNOT00000005383	Dusp1	dual specificity phosphatase 1	6.30022	6.94207	3.22745	5.57394	6.33672	2.77424
ENSRNOT00000001600	Oasl2	2'-5' oligoadenylate synthetase-like 2	6.25554	19.3284	17.3898	5.35852	18.375	15.9266
ENSRNOT00000029340	Rapgef2	Rap guanine nucleotide exchange factor (GEF) 2	6.1726	5.9509	5.88676	5.59539	5.37459	5.56248
ENSRNOT00000060465	Adamts3	ADAM metallopeptidase with thrombospondin type 1, motif 3	6.06159	4.71721	4.86717	4.13076
ENSRNOT00000055148	Cd40	CD40 molecule, TNF receptor superfamily member 5	6.05768	15.1633	7.71653	6.23876	18.6408	11.6307
ENSRNOT00000009662	Met	met proto-oncogene	6.03443	15.5574	19.8878	5.88086	19.5711	22.7406
ENSRNOT00000025157	Hbegf	heparin-binding EGF-like growth factor	5.92709	1.52403	-1.50064	7.13438	1.61297	-1.33492
ENSRNOT00000038549	Nrg1	neuregulin 1	5.8412	4.2458	2.46086	4.08702	2.8985	-1.24187
ENSRNOT00000010638	Jag1	jagged 1	5.82013	1.96657	18.7442	4.9692	2.13743	15.2795
ENSRNOT00000054830	Ehd1	EH-domain containing 1	5.7449	6.54689	3.70812	4.87883	6.1714	4.12669
ENSRNOT00000024418	Cnksr3	Cnksr family member 3	5.66659	-1.21915	-1.71013	5.44879	-1.8416
ENSRNOT00000043660	Rtp4	receptor (chemosensory) transporter protein 4	5.62536	7.78532	9.11827	5.6123	8.66956	10.0915
ENSRNOT00000003691	Ugdh	UDP-glucose dehydrogenase	5.58811	11.1694	6.24742	4.51724	9.78048	5.44979
ENSRNOT00000015131	Hivep2	human immunodeficiency virus type I enhancer binding protein 2	5.55886	6.6815	5.88977	8.71669
ENSRNOT00000015579	Cnn3	calponin 3, acidic	5.54759	35.3265	43.1906	4.79174	33.408	42.5525
ENSRNOT00000067798	Hivep2	human immunodeficiency virus type I enhancer binding protein 2	5.50869	6.65097	5.4072	7.25697	1.24998
ENSRNOT00000030692	LOC681325	hypothetical protein LOC681325	5.45841	10.1152	7.35984	4.35531	6.13575	4.8545
ENSRNOT00000066124	D4A645_RAT	dual specificity phosphatase 8	5.40022	1.25208	1.4283	5.73705	1.40739
ENSRNOT00000040511	Nfkb1	nuclear factor of kappa light polypeptide gene enhancer in B-cells 1	5.38488	9.265	4.81276	5.31239	4.83862	4.27372
ENSRNOT00000024458	Cd83	CD83 molecule	5.3763	4.67916	5.57264	5.17854	1.59208
ENSRNOT00000025079	Smad1	SMAD family member 1	5.33612	4.77019	2.24025	4.90699	4.50566	2.38443
ENSRNOT00000029719	Nfkbid	nuclear factor of kappa light polypeptide gene enhancer in B-cells inhibitor, delta	5.33502	2.314	5.00765	2.64265
ENSRNOT00000019234	Cks2	CDC28 protein kinase regulatory subunit 2	5.33452	4.35147	4.15821	4.07548
ENSRNOT00000025252	F1M293_RAT		5.334	9.72393	7.8543	4.58445	9.50735	8.08958
ENSRNOT00000039215	Dtx3l	deltex 3-like (Drosophila)	5.3219	9.67824	7.70743	4.63188	9.95282	7.56907
ENSRNOT00000012963	Ripk2	receptor-interacting serine-threonine kinase 2	5.3006	6.04013	2.43335	4.44663	5.14935	2.21856
ENSRNOT00000004256	Gprc5c	G protein-coupled receptor, family C, group 5, member C	5.28801	12.2496	4.96115	4.5782	12.7214	5.66475
ENSRNOT00000058221	F1M293_RAT		5.28526	8.40814	7.69705	4.22587	7.66394	7.43697
ENSRNOT00000028904	Bmp2	bone morphogenetic protein 2	5.26687	1.86829	5.20516	2.63071	-1.38121
ENSRNOT00000047568	Nrp2	neuropilin 2	5.25651	7.48734	5.17182	4.99342	6.99626	6.2455
ENSRNOT00000060765	Ddx58	DEAD (Asp-Glu-Ala-Asp) box polypeptide 58	5.22752	9.52244	8.39299	5.05567	9.27366	7.26623
ENSRNOT00000059916	Arid5a	AT rich interactive domain 5A (Mrf1 like)	5.2239	4.79493	2.00707	4.80462	4.58426	1.72298
ENSRNOT00000013383	Plagl2	pleiomorphic adenoma gene-like 2	5.20598	5.45127	3.07522	4.60501	4.70668	2.82244
ENSRNOT00000067391	Mt2A	metallothionein 2A	5.20059	13.6854	16.516	3.94027	5.21238	4.81928
ENSRNOT00000058560	Uap1	UDP-N-acteylglucosamine pyrophosphorylase 1	5.19991	7.34482	1.96541	4.38151	7.57031	1.99198
ENSRNOT00000066454	Vcan	versican	5.19687	14.5475	16.323	3.1715	9.6122	12.3869
ENSRNOT00000058641	Egr3	early growth response 3	5.15814	-1.17559	-2.32068	5.71731	-2.02101
ENSRNOT00000031109	Rab20	RAB20, member RAS oncogene family	5.14068	7.58619	7.07946	5.00464	7.86998	6.31956
ENSRNOT00000026997	RGD1563982	similar to F-box only protein 27	5.0929	26.1335	30.0148	2.91218	16.9511	16.4039
ENSRNOT00000021636	Slc25a37	solute carrier family 25, member 37	5.04752	2.98518	4.86815	4.70322	3.24845	4.30211
ENSRNOT00000025342	Clcf1	cardiotrophin-like cytokine factor 1	5.02896	3.4702	2.42254	3.5782	3.33544	1.81818
ENSRNOT00000004408	Btg2	BTG family, member 2	5.00944	2.13643	1.74736	5.31616	2.31996	1.71918
ENSRNOT00000026871	Gadd45b	growth arrest and DNA-damage-inducible, beta	4.98117	4.57264	2.81532	5.80089	5.63115	3.24755
ENSRNOT00000000653	Frk	fyn-related kinase	4.9666	3.71904	1.43052	4.78385	4.54118	1.8226
ENSRNOT00000026235	Nfkb2	nuclear factor of kappa light polypeptide gene enhancer in B-cells 2, p49/p100	4.88603	7.26329	4.01406	4.59491	7.72398	4.58658
ENSRNOT00000000135	Rnf19b	ring finger protein 19B	4.87353	9.77991	6.46349	3.64667	8.61144	5.36445
ENSRNOT00000028576	Ehd1	EH-domain containing 1	4.85325	2.54052	4.35369	1.62869
ENSRNOT00000022190	Map3k8	mitogen-activated protein kinase kinase kinase 8	4.79915	7.1157	3.56819	4.73076	6.92297	3.73655
ENSRNOT00000003067	D3ZQY2_RAT		4.78713	8.20738	5.74798	4.78026	9.67756	6.61242
ENSRNOT00000010712	Fos	FBJ osteosarcoma oncogene	4.77779	1.35896	4.71143	1.27132
ENSRNOT00000042252	Fam110a		4.74682	2.01649	1.8515	3.82871	2.29411	1.5177
ENSRNOT00000047634	Zfand2a	zinc finger, AN1-type domain 2A	4.72449	1.59503	5.32545	4.53214	1.75934	4.87894
ENSRNOT00000018782	Zc3hav1	zinc finger CCCH type, antiviral 1	4.71756	4.90706	3.55574	4.44416	4.93645	3.46799
ENSRNOT00000010031	Angptl4	angiopoietin-like 4	4.70653	18.0354	8.31888	3.91304	14.6799	5.99848
ENSRNOT00000067688	Arid5a	AT rich interactive domain 5A (Mrf1 like)	4.7052	4.53342	1.87757	4.53581	4.1227	1.69185
ENSRNOT00000067780	Junb	jun B proto-oncogene	4.59411	3.60832	2.25629	4.80001	4.08326	2.29809
ENSRNOT00000055277	Itga5	integrin, alpha 5 (fibronectin receptor, alpha polypeptide)	4.59207	5.28234	3.90704	4.19843	5.42543	4.09202
ENSRNOT00000016172	Itpripl1	inositol 1,4,5-triphosphate receptor interacting protein-like 1	4.57515	2.90567	4.0213	2.74018
ENSRNOT00000068592	Plagl2	pleiomorphic adenoma gene-like 2	4.56798	4.63704	2.53726	4.1684	3.90284	2.34575
ENSRNOT00000010050	Zswim4	zinc finger, SWIM-type containing 4	4.53277	2.40573	2.94836	4.11232	2.47605	2.60978
ENSRNOT00000068342	Slc2a6	solute carrier family 2 (facilitated glucose transporter), member 6	4.52415	6.46813	7.40052	4.41634	6.33759	7.80298
ENSRNOT00000025794	Sod2	superoxide dismutase 2, mitochondrial	4.52216	6.43352	7.59554	4.45165	6.89104	8.2275
ENSRNOT00000029807	LOC100363147	armadillo repeat containing, X-linked 6	4.49917	10.0283	2.39082	3.5295	10.4003	2.42407
ENSRNOT00000008046	Ssfa2	sperm specific antigen 2	4.46404	4.39163	2.97356	3.11953	3.10876	2.32603
ENSRNOT00000016468	Urg4	up-regulated gene 4	4.428	2.44993	3.70687	4.69492	2.84344	3.03499
ENSRNOT00000040736	Sgk1	serum/glucocorticoid regulated kinase 1	4.40883	28.1286	26.7511	2.7448	23.5065	24.2203
ENSRNOT00000017571	Mier3	mesoderm induction early response 1, family member 3	4.38228	4.73154	2.03401	3.99675	4.58968	1.78383
ENSRNOT00000011237	Ppap2b	phosphatidic acid phosphatase type 2B	4.3805	8.68027	10.3712	4.09128	10.1543	11.3548
ENSRNOT00000066258	Trim26	tripartite motif-containing 26	4.35946	2.96264	2.5182	4.72125	3.49262	2.28244
ENSRNOT00000033719	Trex1	three prime repair exonuclease 1	4.33837	6.83048	5.8366	3.80469	7.09002	6.36332
ENSRNOT00000019918	Fbxo30	F-box protein 30	4.31218	1.58984	1.69553	3.71696	1.60383	1.49303
ENSRNOT00000029704	Polr1e	polymerase (RNA) I polypeptide E	4.30039	6.18723	5.25564	4.11619	6.15015	4.86225
ENSRNOT00000024069	Irf8	interferon regulatory factor 8	4.24646	7.29894	1.46719	4.2787	8.26964	1.91596
ENSRNOT00000001916	Serpine1	serpin peptidase inhibitor, clade E (nexin, plasminogen activator inhibitor type 1), member 1	4.24216	45.7064	45.9317	3.20184	40.6201	41.1218
ENSRNOT00000017901	Klf7		4.19013	-1.89412	-1.57493	3.661	-2.25996	-2.52654
ENSRNOT00000030511	F1LUL6_RAT		4.17684	14.9152	7.03734	3.52471	13.6752	8.15536
ENSRNOT00000068432	Vcan	versican	4.16735	13.2821	16.5205	2.79588	8.86706	11.6445
ENSRNOT00000017005	Nfat5	nuclear factor of activated T-cells 5	4.14979	3.41317	4.00948	3.77733
ENSRNOT00000046888	F1LZ05_RAT		4.1342	6.77038	4.40867	3.97392	7.53385	4.99644
ENSRNOT00000065859	Ehf	ets homologous factor	4.12366	6.54369	5.06801	2.2669	4.15166	3.34484
ENSRNOT00000055127	Znfx1	zinc finger, NFX1-type containing 1	4.1142	7.41089	6.42949	3.51428	7.3411	6.23518
ENSRNOT00000001853	Oas1b	2-5 oligoadenylate synthetase 1B	4.08858	9.10172	10.2771	3.34487	10.2038	10.9888
ENSRNOT00000023152	Cyp27a1	cytochrome P450, family 27, subfamily a, polypeptide 1	4.08738	11.0646	8.75022	4.04654	12.2893	10.049
ENSRNOT00000001099	Ier3	immediate early response 3	4.06998	4.31017	5.86397	3.74422	4.09793	5.78723
ENSRNOT00000018424	Sh3bp2	SH3-domain binding protein 2	4.05991	8.72085	6.42182	3.10178	8.6271	6.54134
ENSRNOT00000003207	LOC100361238	RasGEF domain family, member 1B	4.05845	4.29344	2.47098	3.97221	4.11349	2.51128
ENSRNOT00000015199	Ccl4	chemokine (C-C motif) ligand 4	4.0575	3.94205	3.13606	4.2976	4.18425	3.39493
ENSRNOT00000025913	Bcl3	B-cell CLL/lymphoma 3	4.05277	6.55016	2.72069	3.65336	5.91597	2.66915
ENSRNOT00000010171	Nr4a1	nuclear receptor subfamily 4, group A, member 1	4.01846	1.25535	1.29351	4.19851	1.29099
ENSRNOT00000011217	LOC689963	hypothetical protein LOC689963	3.96213	9.48633	13.9639	3.21044	8.37064	11.8662
ENSRNOT00000008156	Tfec	transcription factor EC	3.94246	3.08703	3.28525	3.65153	2.59501	2.9606
ENSRNOT00000007655	D3ZA97_RAT		3.92249	4.21011	6.24547	4.41698	5.11223	8.87769
ENSRNOT00000015525	Nfil3	nuclear factor, interleukin 3 regulated	3.91796	4.24472	2.88406	4.14639	3.47111	2.85082
ENSRNOT00000002936	Agpat9	1-acylglycerol-3-phosphate O-acyltransferase 9	3.90921	3.38096	4.60921	3.86916	3.81476	3.55341
ENSRNOT00000055202	D3ZA97_RAT		3.90177	4.51982	7.4437	4.08456	5.34537	9.27969
ENSRNOT00000001759	Adora2a	adenosine A2a receptor	3.85661	16.9302	21.9686	3.39706	13.7561	18.6526
ENSRNOT00000041394	Nr4a2	nuclear receptor subfamily 4, group A, member 2	3.82883	1.98395	2.26763	3.24697	1.82122	1.79497
ENSRNOT00000066948	P2ry14	purinergic receptor P2Y, G-protein coupled, 14	3.82588	7.60324	11.3833	3.27309	7.88792	13.6208
ENSRNOT00000051467	Dot1l	DOT1-like, histone H3 methyltransferase (S. cerevisiae)	3.82513	1.86299	3.46817	2.0143
ENSRNOT00000003129	Cd86	CD86 molecule	3.81305	7.72694	5.77947	2.82661	6.39956	4.74286
ENSRNOT00000047119	Trim26	tripartite motif-containing 26	3.80926	2.44557	2.25084	3.82074	2.79816	2.02607
ENSRNOT00000036234	Smad1	SMAD family member 1	3.79992	3.1018	1.73742	3.6338	3.23647	1.75551
ENSRNOT00000065178	Tgm2	transglutaminase 2, C polypeptide	3.7688	12.9596	21.7861	3.25474	11.9043	20.4596
ENSRNOT00000013864	Tnip1	TNFAIP3 interacting protein 1	3.76534	6.07403	5.47589	3.33957	5.88298	5.12847
ENSRNOT00000059553	Nipal1	NIPA-like domain containing 1	3.75916	3.66042	2.3155	3.69349	4.26707	2.88524
ENSRNOT00000038509	Sec24b	SEC24 family, member B (S. cerevisiae)	3.74405	2.63757	2.15129	1.63465	1.37504
ENSRNOT00000006279	Fam84b	family with sequence similarity 84, member B	3.72951	1.92883	1.28684	2.57082	1.538
ENSRNOT00000067384	Tmem2	transmembrane protein 2	3.72435	14.1144	5.43531	2.66527	10.0176	4.05329
ENSRNOT00000068026	Rhbdf2	rhomboid 5 homolog 2 (Drosophila)	3.69117	5.65675	4.29886	2.93307	5.38663	3.79874
ENSRNOT00000017212	Tmem2	transmembrane protein 2	3.67284	12.3893	5.22057	2.78474	9.24449	4.14403
ENSRNOT00000019392	Chac1	ChaC, cation transport regulator homolog 1 (E. coli)	3.66416	2.64461	5.59904	3.92943	1.4504
ENSRNOT00000020618	Neurl3	neuralized homolog 3 (Drosophila)	3.65515	2.17291	3.93861	2.3657
ENSRNOT00000008871	Ccr5	chemokine (C-C motif) receptor 5	3.6465	4.71625	4.83725	3.50852	4.83735	4.83688
ENSRNOT00000023856	Mxd1	max dimerization protein 1	3.63019	3.64421	4.72225	3.41639	3.70843	4.71637
ENSRNOT00000009151	Dusp16	dual specificity phosphatase 16	3.6294	2.85408	1.70985	3.81075	3.1422	1.73548
ENSRNOT00000066268	Rnf19b	ring finger protein 19B	3.62563	6.34986	4.7203	3.64377	7.14541	5.19844
ENSRNOT00000054756	Ifit1lb	interferon-induced protein with tetratricopeptide repeats 1-like B	3.61051	16.1072	63.2669	2.98283	11.8996	55.2767
ENSRNOT00000005400	Dusp10	dual specificity phosphatase 10	3.6045	1.77399	1.63357	3.80856	2.30504	1.25802
ENSRNOT00000040461	Coq10b	coenzyme Q10 homolog B (S. cerevisiae)	3.60269	1.93125	1.67383	3.99368	2.17377	1.40201
ENSRNOT00000065299	Ddx58	DEAD (Asp-Glu-Ala-Asp) box polypeptide 58	3.58931	5.85881	4.94892	3.16187	5.81302	4.92014
ENSRNOT00000041102	Eid3		3.58561	2.4284	3.5917	3.83973	2.84679	4.39408
ENSRNOT00000056551	D3ZPQ3_RAT	similar to XIAP associated factor-1 isoform 2	3.57626	8.7873	9.07431	3.19728	8.62512	8.37054
ENSRNOT00000067106	Txnrd1		3.57341	4.03774	5.43048	3.51152	4.25084	5.46413
ENSRNOT00000047434	Fcgr3a	Fc fragment of IgG, low affinity IIIa, receptor	3.533	7.11236	8.97156	2.85378	5.68536	7.1109
ENSRNOT00000038006	Slamf7	SLAM family member 7	3.52982	38.6781	69.4901	2.60849	42.0266	88.744
ENSRNOT00000016244	Cited2	Cbp/p300-interacting transactivator, with Glu/Asp-rich carboxy-terminal domain, 2	3.52592	2.22024	1.18625	3.19422	2.24162	1.23979
ENSRNOT00000068674	Nfkb1	nuclear factor of kappa light polypeptide gene enhancer in B-cells 1	3.52071	5.03069	3.26648	3.46313	5.20505	3.30744
ENSRNOT00000066774	Hivep3	human immunodeficiency virus type I enhancer binding protein 3	3.51249	4.50173	4.11007	5.32661	1.35256
ENSRNOT00000015763	Ccnl1	cyclin L1	3.50672	3.18288	1.62144	3.60268	2.26979
ENSRNOT00000022648	Gbp4	guanylate binding protein 4	3.49507	6.55493	8.57358	4.00228	7.61647	9.63034
ENSRNOT00000034793	Lef1	lymphoid enhancer binding factor 1	3.48235	8.69688	-1.32141	2.74379	8.18288	-1.54696
ENSRNOT00000048264	Cdc42ep4	similar to Cdc42 effector protein 4 (Binder of Rho GTPases 4)	3.46977	3.52365	1.89192	3.82613	4.49082	2.05936
ENSRNOT00000059565	Ankrd33b	ankyrin repeat domain 33B	3.46781	1.48662	1.28974	3.54925	1.56188
ENSRNOT00000055032	Pric285	peroxisomal proliferator-activated receptor A interacting complex 285	3.45486	5.8348	4.74916	3.08644	5.99683	4.55847
ENSRNOT00000020316	Pdpn	podoplanin	3.45299	13.748	27.2058	2.16121	9.06654	11.7684
ENSRNOT00000005156	Rgs2	regulator of G-protein signaling 2	3.44442	-1.47106	3.57957	-2.13273
ENSRNOT00000021217	Jak2	Janus kinase 2	3.4311	5.25184	3.0884	3.28633	5.3011	3.32596
ENSRNOT00000027759	Ripk3	receptor-interacting serine-threonine kinase 3	3.41272	5.49326	4.01002	2.84795	4.7525	3.83858
ENSRNOT00000030054	LOC685079	similar to Protein SYS1 homolog	3.3983	3.47787	1.90386	3.4002	3.65931	1.88722
ENSRNOT00000021534	Tgif1	TGFB-induced factor homeobox 1	3.38988	2.63354	3.14997	3.42342	3.03662	3.22001
ENSRNOT00000067176	Oas1a	2'-5' oligoadenylate synthetase 1A	3.38866	8.88766	11.8681	3.02499	10.4894	13.862
ENSRNOT00000015032	Gtf2b	general transcription factor IIB	3.3523	3.04227	1.4942	2.86467	2.92282	1.38797
ENSRNOT00000017381	Dnajb4	DnaJ (Hsp40) homolog, subfamily B, member 4	3.35056	-1.17686	1.50252	3.50677	-1.20318	1.45692
ENSRNOT00000024067	Egr3	early growth response 3	3.34804	-1.1498	-1.50618	3.47204
ENSRNOT00000013362	Wee1	wee 1 homolog (S. pombe)	3.3428	-1.64719	-3.9956	3.38398	-1.64012	-4.56573
ENSRNOT00000012886	Klrk1	killer cell lectin-like receptor subfamily K, member 1	3.33079	8.55009	10.3181	2.40063	6.80581	7.64461
ENSRNOT00000044235	Smg7	Smg-7 homolog, nonsense mediated mRNA decay factor (C. elegans)	3.31944	7.90149	6.03632		5.15668	2.44439
ENSRNOT00000012999	D4ACH5_RAT	elongation of very long chain fatty acids (FEN1/Elo2, SUR4/Elo3, yeast)-like 4	3.31659	5.59627	5.17966	2.57568	4.72741	5.23843
ENSRNOT00000039027	D4ACF8_RAT		3.31292	1.91014	1.41465	2.75623	1.72963	1.26613
ENSRNOT00000001372	Kctd4	potassium channel tetramerisation domain containing 4	3.31144	-1.65109	-1.52416	3.52903	-1.26662	-1.82133
ENSRNOT00000003425	Rhoh	ras homolog gene family, member H	3.30875	5.74313	3.72676	2.47178	5.76751	3.80469
ENSRNOT00000016842	Inpp1	inositol polyphosphate-1-phosphatase	3.30787	8.93478	8.02538	2.51842	7.86831	6.911
ENSRNOT00000056364	LOC100360621	rCG53598-like	3.30608	6.34195	2.50412	2.85518	5.50865	2.65213
ENSRNOT00000026661	Zfp36	zinc finger protein 36	3.30227	3.26041	2.60783	3.5466	3.38888	2.67395
ENSRNOT00000017340	RGD1561016	similar to BC013712 protein	3.30083	3.22006	2.4511	3.05166	3.15067	2.35794
ENSRNOT00000005028	RGD1564613	similar to MGC40405 protein	3.26754	5.26329	3.33154	2.65113	4.21803	2.80932
ENSRNOT00000028609	Pip5k1a	phosphatidylinositol-4-phosphate 5-kinase, type 1, alpha	3.25446	2.20287	1.32342	2.88196	2.52091
ENSRNOT00000030161	D4AAD0_RAT		3.24517	2.01787	2.334	1.49177	1.30808
ENSRNOT00000068357	Cd44	Cd44 molecule	3.24478	3.36115	2.9057	3.09181	3.24973	2.70429
ENSRNOT00000005251	Rgs1	regulator of G-protein signaling 1	3.24002	2.34764	2.8311	3.37302	2.62998	2.64957
ENSRNOT00000014384	Kpna4	karyopherin alpha 4 (importin alpha 3)	3.23268	3.20321	2.60378	3.31643	3.55902	2.50288
ENSRNOT00000000345	Sec63	SEC63 homolog (S. cerevisiae)	3.22754		-1.53165	-1.643
ENSRNOT00000045545	Irgm	immunity-related GTPase family, M	3.2225	7.9649	6.18355	2.86191	8.4689	6.62245
ENSRNOT00000032974	Ell2	elongation factor RNA polymerase II 2	3.22022	3.10006	3.01381	2.8602	2.80536	2.0502
ENSRNOT00000065134	Lef1	lymphoid enhancer binding factor 1	3.21343	7.95258	2.51323	7.27976
ENSRNOT00000048450	Oas1a	2'-5' oligoadenylate synthetase 1A	3.16608	6.70996	7.81324	2.79552	7.35359	9.23924
ENSRNOT00000024464	Clic4	chloride intracellular channel 4	3.14994	4.50659	4.51787	2.97841	4.69172	4.55421
ENSRNOT00000028612	Pip5k1a	phosphatidylinositol-4-phosphate 5-kinase, type 1, alpha	3.14943	1.96691	1.24854	2.79381	2.18608
ENSRNOT00000039876	Mx1	myxovirus (influenza virus) resistance 1	3.14862	12.4819	17.0132	2.62594	13.241	17.8671
ENSRNOT00000032785	Pik3r5	phosphoinositide-3-kinase, regulatory subunit 5	3.14432	4.44769	1.89351	3.18345	4.62086	2.70862
ENSRNOT00000064570	Urg4	up-regulated gene 4	3.13321	2.08565	2.42788	2.81742	2.30942	2.31861
ENSRNOT00000033753	Scin	scinderin	3.1265	16.8868	41.7159	2.83064	17.441	38.4795
ENSRNOT00000006148	Traf6	Tnf receptor-associated factor 6	3.11969	1.99228	1.54519	3.24773	2.15974	1.42423
ENSRNOT00000005426	Ccdc49	coiled-coil domain containing 49	3.11145	1.74275	1.27852	3.03303	1.94052
ENSRNOT00000049285	N4bp1	Nedd4 binding protein 1	3.10764	3.88354	4.77671	2.79412	3.63071	4.29381
ENSRNOT00000057863	Siah2	seven in absentia 2	3.09986	2.32267	2.87792	2.09628
ENSRNOT00000018467	TLE3_RAT	transducin-like enhancer of split 3 (E(sp1) homolog, Drosophila)	3.08147	5.57442	2.47304	5.92912
ENSRNOT00000013989	Tfpi2	tissue factor pathway inhibitor 2	3.06951	10.6284	3.08752	2.18604	10.589	2.40294
ENSRNOT00000026988	Nfkbie	nuclear factor of kappa light polypeptide gene enhancer in B-cells inhibitor, epsilon	3.05997	3.24547	2.50571	3.42104	4.0086	2.93626
ENSRNOT00000037179	Kctd12		3.05208	3.41612	2.16704	2.74899	3.2047	2.0826
ENSRNOT00000058727	Nrg1	neuregulin 1	3.04209	2.30621	1.51515	2.44153	1.88255
ENSRNOT00000009752	LOC500034	similar to CG3570-PA	3.0371	2.36043	1.69375	3.26596	2.64362	1.80337
ENSRNOT00000067835	Gk5	glycerol kinase 5 (putative)	3.03254	3.70891	2.52197	2.77525	4.05725	2.6201
ENSRNOT00000001234	Slc7a1	solute carrier family 7 (cationic amino acid transporter, y+ system), member 1	3.01989	3.23139	1.3476	3.29252	3.75513	1.64408
ENSRNOT00000006825	RGD1565661		3.01066	4.27167	2.32348	2.70868	3.21488	1.86496
ENSRNOT00000016971	Rab11fip1	RAB11 family interacting protein 1 (class I)	3.00771	3.35925	2.83008	2.72886	3.2684	2.42754
ENSRNOT00000030827	D4A0Y0_RAT		3.00548	8.28921	7.9919	2.41712	7.27031	5.82944
ENSRNOT00000011401	Tex10	testis expressed 10	3.00473	2.22013	1.60606	2.57046	2.18636	1.38009
ENSRNOT00000003793	Ier2	immediate early response 2	3.00404	2.5921	1.8816	2.37275	2.36169	1.5044
ENSRNOT00000023033	Klf6	Kruppel-like factor 6	3.00318	2.42634	1.53144	3.11316	2.66631	1.59318
ENSRNOT00000012528	Trim35	tripartite motif-containing 35	2.99532	4.41696	5.05031	2.41454	4.07008	4.70768
ENSRNOT00000013592	Kdm6b	lysine (K)-specific demethylase 6B	2.99011	1.54115	2.81901	1.83034
ENSRNOT00000061195	D3ZCM5_RAT		2.98714	3.10113	3.30239	3.04017	3.7226	4.49114
ENSRNOT00000010516	Akna	AT-hook transcription factor	2.98334	2.62274	1.5933	2.9338	3.00619	1.64134
ENSRNOT00000067553	Ptges	prostaglandin E synthase	2.97913	22.3567	77.2218	2.60096	16.9662	67.7023
ENSRNOT00000059210	LOC363060	similar to RIKEN cDNA 1600029D21	2.95198	3.02055	3.69676	1.93202	2.2086	2.34354
ENSRNOT00000048485	Havcr2	hepatitis A virus cellular receptor 2	2.93902	2.70966	1.6407	2.82206	2.77134	1.61593
ENSRNOT00000025784	Slc7a5	solute carrier family 7 (cationic amino acid transporter, y+ system), member 5	2.93293	4.06857	2.08586	2.62929	3.42141	2.1183
ENSRNOT00000000443	Srgn	serglycin	2.93211	4.21542	4.3859	2.48243	3.75933	3.83517
ENSRNOT00000032126	Slc35d1	solute carrier family 35 (UDP-glucuronic acid/UDP-N-acetylgalactosamine dual transporter), member D1	2.92406	2.63148	1.36321	2.37967	2.46922	1.25798
ENSRNOT00000026303	Egr1	early growth response 1	2.91472	1.52453	1.32416	2.65422	1.40817
ENSRNOT00000020057	CREM_RAT	cAMP responsive element modulator	2.91299	2.7962	4.12062	3.54458	3.47258	4.4753
ENSRNOT00000016421	E9PU67_RAT	coiled-coil domain containing 123	2.91186	1.699	2.55565
ENSRNOT00000001196	Rabgef1	RAB guanine nucleotide exchange factor (GEF) 1	2.91046	2.25549	1.85348	2.72076	2.43866	1.677
ENSRNOT00000009516	Oma1	OMA1 homolog, zinc metallopeptidase (S. cerevisiae)	2.9057	3.13012	2.25712	2.81583	3.20428	2.47878
ENSRNOT00000012658	Sfrp2	secreted frizzled-related protein 2	2.89682	8.93153	35.3078	2.70692	9.65977	33.3481
ENSRNOT00000067807	Tor3a	torsin family 3, member A	2.8893	6.15226	8.28255	2.48899	5.87048	8.06936
ENSRNOT00000035770	Rbbp6	retinoblastoma binding protein 6	2.87677	2.43024	3.31003	2.43438
ENSRNOT00000060847	SMAG1_RAT	sterile alpha motif domain containing 4A	2.8704	2.20126	1.32027	2.83081	2.55539	1.32112
ENSRNOT00000003780	Tob1		2.86974	3.08256	1.91469	2.93559	3.1919	1.79586
ENSRNOT00000061973	Casp4	caspase 4, apoptosis-related cysteine peptidase	2.86672	6.36001	7.77586	2.50573	5.08558	6.55978
ENSRNOT00000017411	Htr1b	5-hydroxytryptamine (serotonin) receptor 1B	2.85928	1.46621	-1.39011	3.18038	1.75773	-1.26321
ENSRNOT00000002695	Mx2	myxovirus (influenza virus) resistance 2	2.85391	11.3761	28.8628	2.65315	10.1915	26.8813
ENSRNOT00000013025	Tlr2	toll-like receptor 2	2.85037	3.46985	4.35367	2.80331	3.5288	4.33497
ENSRNOT00000002152	Nrip1	nuclear receptor interacting protein 1	2.8456	1.75694	-1.19757	2.33314	1.52111	-1.44923
ENSRNOT00000005762	Pctk2	PCTAIRE protein kinase 2	2.83385	1.26442	3.00074	1.40349
ENSRNOT00000030773	Cebpb	CCAAT/enhancer binding protein (C/EBP), beta	2.83116	5.16226	4.45845	2.18928	5.04775	3.26392
ENSRNOT00000028468	Sertad1	SERTA domain containing 1	2.82884	5.20318	2.75287	2.54914	5.17999	2.73784
ENSRNOT00000063773	Ccdc49	coiled-coil domain containing 49	2.82057	1.55236	2.6617	1.72162
ENSRNOT00000019675	Efnb2	ephrin B2	2.81223	1.75699	1.5752	2.29532	1.98463	1.56958
ENSRNOT00000058531	Arid3b	AT rich interactive domain 3B (Bright like)	2.79455	3.89729	1.81464	3.05759	4.07904	2.01836
ENSRNOT00000017232	Fgl2	fibrinogen-like 2	2.79393	4.60234	4.51778	2.90743	4.17726	3.9858
ENSRNOT00000025634	Mobkl2a	MOB1, Mps One Binder kinase activator-like 2A (yeast)	2.78958	3.08152	2.37089	2.43442	2.96942	2.25662
ENSRNOT00000067566	Mobkl2c	MOB1, Mps One Binder kinase activator-like 2C (yeast)	2.78827	3.20439	1.48165	2.36574	2.92386	1.28115
ENSRNOT00000012663	Marcksl1	MARCKS-like 1	2.78434	3.35524	3.06604	2.61383	3.59819	3.34554
ENSRNOT00000014510	LOC691931	hypothetical protein LOC691931	2.76127	3.23167	1.92868	2.62239	3.01299	1.92925
ENSRNOT00000039166	Tppp	tubulin polymerization promoting protein	2.75909	3.55065	2.29317	2.06253	3.64402	2.06886
ENSRNOT00000015330	Rhbdf2	rhomboid 5 homolog 2 (Drosophila)	2.75402	4.3947	3.16461	2.6642	4.80084	3.10513
ENSRNOT00000024606	Errfi1	ERBB receptor feedback inhibitor 1	2.75355	2.20627	1.62004	2.6821	1.82952	1.4093
ENSRNOT00000028418	Ms4a8a	membrane-spanning 4-domains, subfamily A, member 8A	2.75115	2.48568	2.15794		2.15035	1.67932
ENSRNOT00000065887	Akap13	A kinase (PRKA) anchor protein 13	2.74967	3.2751	2.45133	2.61407	3.45728	2.22157
ENSRNOT00000050998	F1M293_RAT		2.74329	5.47372	5.27695	2.23347	3.92894	3.38193
ENSRNOT00000034535	Ccnl1	cyclin L1	2.73816	2.7469	1.48668	2.7817	2.58719	1.29213
ENSRNOT00000010683	Ly75	lymphocyte antigen 75	2.72767	6.95769	4.2781	2.03881	5.85408	3.82374
ENSRNOT00000047126	Abcb1b	ATP-binding cassette, subfamily B (MDR/TAP), member 1B	2.72295	2.36648	1.65554	2.68455	2.9917	2.20479
ENSRNOT00000050718	F1M0R1_RAT		2.72122	8.8584	7.09989	2.05261	8.27903	7.61556
ENSRNOT00000036690	Gpr171	G protein-coupled receptor 171	2.71522	2.45251	1.4387	1.96143	2.09007
ENSRNOT00000036432	Nfkbib	nuclear factor of kappa light polypeptide gene enhancer in B-cells inhibitor, beta	2.71125	2.35819	2.01389	2.30454	2.09236	1.89591
ENSRNOT00000067493	Amd1	adenosylmethionine decarboxylase 1	2.70935	1.88935	2.59292	1.92105
ENSRNOT00000067677	Kdm6b	lysine (K)-specific demethylase 6B	2.70743	1.64987	2.43738	1.59563
ENSRNOT00000000426	Dnajc12	DnaJ (Hsp40) homolog, subfamily C, member 12	2.70609	2.50585	1.72374	2.21579	2.23375	1.70455
ENSRNOT00000065249	Ctgf	connective tissue growth factor	2.69724	1.34884	2.44616	1.53834
ENSRNOT00000005800	Arl4a	ADP-ribosylation factor-like 4A	2.68695	1.72902	1.19132	3.18514	1.9837	1.35346
ENSRNOT00000021926	Il10ra	interleukin 10 receptor, alpha	2.68346	1.95142	1.39651	2.66653	2.33656	1.50773
ENSRNOT00000021833	Mul1	mitochondrial ubiquitin ligase activator of NFKB 1	2.67879	2.36342	2.67111	2.5729
ENSRNOT00000051349	Arl5b	ADP-ribosylation factor-like 5B	2.66968	1.86235	1.5087	2.69558	1.89927	1.50559
ENSRNOT00000030934	Clk1	CDC-like kinase 1	2.66249	2.32467	2.0641	2.04142
ENSRNOT00000020265	Ifitm3	interferon induced transmembrane protein 3	2.65522	8.68228	12.6234	1.8395	7.61267	10.8005
ENSRNOT00000018442	Kbtbd2	kelch repeat and BTB (POZ) domain containing 2	2.65419	1.66504	2.52312	1.70291
ENSRNOT00000002746	D4A123_RAT		2.64059	4.80147	4.35503		2.52685	3.08191
ENSRNOT00000024963	F1MA03_RAT		2.63341	2.23909	2.66218	2.31485
ENSRNOT00000007326	Zhx2	zinc fingers and homeoboxes 2	2.63295	5.79663	2.0468	2.51448	6.02973	1.94613
ENSRNOT00000065562	Kdm6b	lysine (K)-specific demethylase 6B	2.62132	1.39792	2.58495	1.5339
ENSRNOT00000026531	Slc11a2	solute carrier family 11 (proton-coupled divalent metal ion transporters), member 2	2.61951	3.8194	3.20669	2.26241	3.66762	3.38827
ENSRNOT00000016012	B3galnt1	beta-1,3-N-acetylgalactosaminyltransferase 1	2.61887	3.15108	2.42317	2.39843	3.2994	2.11927
ENSRNOT00000002522	Bcl6	B-cell CLL/lymphoma 6	2.61876	3.30689	2.8494	2.86087	3.27029	2.92317
ENSRNOT00000065260	NAMPT_RAT	nicotinamide phosphoribosyltransferase	2.61753	5.39297	6.6043	2.41141	5.01203	5.99106
ENSRNOT00000067232	Znf608	zinc finger protein 608	2.61708	1.98603	1.77341	1.66948
ENSRNOT00000014006	Mobkl2c	MOB1, Mps One Binder kinase activator-like 2C (yeast)	2.61561	3.27019	1.6643	2.59029	3.90728	1.32449
ENSRNOT00000012067	D4A0K9_RAT		2.60951	3.55646	7.35356	1.72514	2.67608	4.1885
ENSRNOT00000022556	LOC100360880	FBJ osteosarcoma oncogene B	2.60713	3.36289
ENSRNOT00000006961	F1LZX9_RAT		2.59716	2.4261	1.60507	2.52231	2.51956	1.67032
ENSRNOT00000060464	Adamts3	ADAM metallopeptidase with thrombospondin type 1, motif 3	2.59401	2.275	2.70772	2.27561	1.48372
ENSRNOT00000016737	Sgms1	sphingomyelin synthase 1	2.59391	1.26936	1.35542	2.61267	1.51037	1.29505
ENSRNOT00000046782	Uba3	ubiquitin-like modifier activating enzyme 3	2.58968	2.14882		-1.34423
ENSRNOT00000024578	B3gnt7	UDP-GlcNAc:betaGal beta-1,3-N-acetylglucosaminyltransferase 7	2.58962	3.07004	2.28219	2.46131	3.21123	2.27819
ENSRNOT00000058728	Tnip1	TNFAIP3 interacting protein 1	2.58125	3.76001	3.48738	2.61141	3.93513	3.70117
ENSRNOT00000025898	Cln3	ceroid-lipofuscinosis, neuronal 3	2.57046	3.50747	-1.50784	2.34359	3.25878	-2.18152
ENSRNOT00000018546	P2ry14	purinergic receptor P2Y, G-protein coupled, 14	2.56905	5.10693	8.85551	2.16046	4.36276	8.18371
ENSRNOT00000058290	Sfrs5	splicing factor, arginine/serine-rich 5	2.56541	1.78798	2.35818	1.70016	-1.45849
ENSRNOT00000034106	Ppp1r3d	protein phosphatase 1, regulatory subunit 3D	2.55777	1.7505	1.36069	2.26438	1.43501	1.25073
ENSRNOT00000049697	Nuak2	NUAK family, SNF1-like kinase, 2	2.55709	1.74494	2.96476	2.22085	1.58729	2.23402
ENSRNOT00000013745	Timp1	TIMP metallopeptidase inhibitor 1	2.55159	3.41288	3.54751	2.41418	3.56196	3.46561
ENSRNOT00000055705	Vezf1	vascular endothelial zinc finger 1	2.54457	2.1891	1.5526	2.44938	2.28509	1.36686
ENSRNOT00000003716	Ereg	epiregulin	2.53555	1.47196	2.23444	2.20769	1.50523	1.89295
ENSRNOT00000019523	Cdc14a	CDC14 cell division cycle 14 homolog A (S. cerevisiae)	2.53475	2.01911	1.39932	-1.24635
ENSRNOT00000009080	F1M4U9_RAT	bromodomain adjacent to zinc finger domain, 1A	2.53343	2.44427	2.23178	2.5263
ENSRNOT00000064755	Unc13b	unc-13 homolog B (C. elegans)	2.51683	1.77744		-1.47	-1.30105
ENSRNOT00000024718	Dhx58	DEXH (Asp-Glu-X-His) box polypeptide 58	2.5158	7.22097	9.77392	2.2387	7.27669	9.92298
ENSRNOT00000067049	D4AE15_RAT		2.51534	2.49214	1.76801	2.59493	2.91598	1.9774
ENSRNOT00000046746	Ezr	ezrin	2.50111	4.25588	4.00725	2.55304	3.45185	3.38359
ENSRNOT00000019968	D3ZH97_RAT	enhancer of polycomb homolog 1	2.49885	1.7779	2.30242	1.90881
ENSRNOT00000004590	Il15	interleukin 15	2.49524	16.0927	4.64083	2.2247	13.851	3.81904
ENSRNOT00000064062	Dab2ip	DAB2 interacting protein	2.49244	2.40466	2.53442	2.64476	1.75556
ENSRNOT00000016265	Snx10	sorting nexin 10	2.49163	4.18838	4.84541	2.23807	3.89436	4.55072
ENSRNOT00000022128	Cx3cl1	chemokine (C-X3-C motif) ligand 1	2.49144	5.7154	2.11763	1.73168	4.13903	1.96361
ENSRNOT00000067412	Ssfa2	sperm specific antigen 2	2.48895	2.29498	1.54824	2.38026	2.41573	1.60305
ENSRNOT00000001685	Clip1	CAP-GLY domain containing linker protein 1	2.48797	1.45993	1.95729	1.38846	1.33126
ENSRNOT00000017883	Rbpms	RNA binding protein with multiple splicing	2.48249	4.72207	5.04426	2.50765	5.04938	4.70822
ENSRNOT00000065902	F1M304_RAT		2.47486	2.56822	1.5651		1.88545	1.43688
ENSRNOT00000004004	Cacna1g	calcium channel, voltage-dependent, T type, alpha 1G subunit	2.46737	2.46612	2.43194		1.54407	1.73688
ENSRNOT00000010673	Lrrc4	leucine rich repeat containing 4	2.46651	5.237	2.38476	1.62879	3.80366	1.67737
ENSRNOT00000042273	Mdfic	MyoD family inhibitor domain containing	2.46261	3.07094	1.78738	2.44286	3.23194	1.70205
ENSRNOT00000002355	Fam43a	family with sequence similarity 43, member A	2.45192	-1.12752	-1.39189	2.40979	-1.30393	-1.38479
ENSRNOT00000042973	D3ZYQ3_RAT	tumor necrosis factor, alpha-induced protein 2	2.45112	3.35509	2.60334	2.67116	4.16687	3.18033
ENSRNOT00000043956	Fgf2	fibroblast growth factor 2	2.45055	2.49281	2.43632	2.3467
ENSRNOT00000010723	Mtmr14	myotubularin related protein 14	2.4471	2.6437	1.4344	2.37556	2.96559	1.76491
ENSRNOT00000002247	Ets2	v-ets erythroblastosis virus E26 oncogene homolog 2 (avian)	2.44189	1.17053	1.68539	2.49917	1.18118	1.42919
ENSRNOT00000051027	P2ry13	purinergic receptor P2Y, G-protein coupled, 13	2.43604	2.11027	-1.3388	2.71323	2.77194
ENSRNOT00000023262	Igsf6	immunoglobulin superfamily, member 6	2.43339	3.93642	6.73098	2.25306	3.58248	6.26299
ENSRNOT00000055378	Slc11a2	solute carrier family 11 (proton-coupled divalent metal ion transporters), member 2	2.43025	3.82441	3.69285	2.33943	3.80084	3.84914
ENSRNOT00000012606	Ttpal	tocopherol (alpha) transfer protein-like	2.42976	2.4619	2.52224	3.03719
ENSRNOT00000043279	Oas1i	2 ' -5 ' oligoadenylate synthetase 1I	2.42963	7.83243	10.1375	2.011	7.00042	8.18752
ENSRNOT00000024775	Gda	guanine deaminase	2.4261	5.72761	7.14184	1.97577	4.615	6.5134
ENSRNOT00000064229	Foxp4	forkhead box P4	2.42304	3.15345	2.17789	2.24279	3.11612	2.20778
ENSRNOT00000003969	Tnfsf4	tumor necrosis factor (ligand) superfamily, member 4	2.41736	2.30974	1.52918	2.27042	2.42103	1.44066
ENSRNOT00000006483	Arf2	ADP-ribosylation factor 2	2.41729	3.45132	2.34007	2.21903	2.98458	2.28468
ENSRNOT00000065244	Pfkp	phosphofructokinase, platelet	2.41504	6.10975	6.31162	2.24058	5.82868	6.16376
ENSRNOT00000066578	Tesk2	testis-specific kinase 2	2.41489	7.95917	3.87923	1.99105	7.79772	4.26366
ENSRNOT00000061680	RGD1561986	similar to RIKEN cDNA 3110001I22	2.41182	3.13303	2.20201	2.48925	2.97225	2.05236
ENSRNOT00000067741	D3ZP29_RAT	intercellular adhesion molecule 4, Landsteiner-Wiener blood group	2.40621	2.23437	2.35882	2.00261
ENSRNOT00000000728	Traf3ip2	Traf3 interacting protein 2	2.4008	2.50676	1.94463	1.80695	2.2555	1.3773
ENSRNOT00000050105	TLE3_RAT	transducin-like enhancer of split 3 (E(sp1) homolog, Drosophila)	2.40057	3.85208	-1.23788	2.07144	3.8036	-1.2901
ENSRNOT00000015139	Ccl3	chemokine (C-C motif) ligand 3	2.39722	2.12238	1.90732	2.60833	2.33906	2.13358
ENSRNOT00000018871	D4A9F8_RAT	nuclear receptor coactivator 7	2.39635	3.9293	1.65404	2.82977	4.9518	1.31158
ENSRNOT00000000142	Dnajb5	DnaJ (Hsp40) homolog, subfamily B, member 5	2.38747	1.54058	2.06042
ENSRNOT00000064832	Cpeb4	cytoplasmic polyadenylation element binding protein 4	2.38237	3.11932	3.13291	1.97088	3.29844	2.56772
ENSRNOT00000022167	Ccl22	chemokine (C-C motif) ligand 22	2.38186	6.14636	6.41998	2.16832	5.19739	7.18181
ENSRNOT00000005085	Atf3	activating transcription factor 3	2.37853	1.51554	1.69698	2.50573	1.72906	1.74808
ENSRNOT00000058069	F1M177_RAT		2.37783	1.29587	-1.29403	1.85473	1.34444	-1.3257
ENSRNOT00000066448	Rbbp6	retinoblastoma binding protein 6	2.37539	1.4025	-1.22088	2.67351	1.4812	-1.33133
ENSRNOT00000014821	Gch1	GTP cyclohydrolase 1	2.37357	3.61206	4.45152	2.20028	3.45453	4.6587
ENSRNOT00000056727	Plscr1	phospholipid scramblase 1	2.37329	1.44663	3.77428	2.52564	1.35508	3.24916
ENSRNOT00000057789	Fbxl3	F-box and leucine-rich repeat protein 3	2.36714	2.75811	1.39879	2.38266	3.04546	1.43071
ENSRNOT00000066496	KCC2D_RAT	calcium/calmodulin-dependent protein kinase II delta	2.36654	1.98566	-1.92266
ENSRNOT00000015320	Stard5	StAR-related lipid transfer (START) domain containing 5	2.36451	4.08302	3.02153	2.36429	4.23643	3.2668
ENSRNOT00000021744	Phlpp2	PH domain and leucine rich repeat protein phosphatase 2	2.36168	6.15882	1.96598	1.78671	5.8786	1.6964
ENSRNOT00000068491	Phlpp1	PH domain and leucine rich repeat protein phosphatase 1	2.35855	1.92852	-1.4184	2.01303	2.17684	-1.57301
ENSRNOT00000045233	Rela	v-rel reticuloendotheliosis viral oncogene homolog A (avian)	2.35732	1.97707	1.40953	2.06077	2.01176	1.34348
ENSRNOT00000000529	Tap1	transporter 1, ATP-binding cassette, sub-family B (MDR/TAP)	2.34752	4.68446	4.63611	1.93814	4.88703	5.04696
ENSRNOT00000066081	Topors	topoisomerase I binding, arginine/serine-rich	2.34605	1.13976	-1.18699	2.51701	1.26936	-1.24857
ENSRNOT00000066739	Phtf2	putative homeodomain transcription factor 2	2.34234	3.53444	1.59258	2.16021	3.64409	1.73927
ENSRNOT00000023169	RGD1308706	similar to RIKEN cDNA 4921524J17	2.33974	2.69268	2.7894	2.35828	2.80953	2.76657
ENSRNOT00000030975	Parp9	poly (ADP-ribose) polymerase family, member 9	2.33684	4.80331	4.26177	2.17317	5.08044	4.38018
ENSRNOT00000007314	Sav1	salvador homolog 1 (Drosophila)	2.33677	1.96155	2.02718	2.25024	2.18367	1.85508
ENSRNOT00000028573	Lrrfip2	leucine rich repeat (in FLII) interacting protein 2	2.33368	4.49325	1.52527	2.36472	3.83169
ENSRNOT00000024497	Prkab2	protein kinase, AMP-activated, beta 2 non-catalytic subunit	2.33212	1.96565	1.38215	2.09244	1.61992	1.49332
ENSRNOT00000029184	Ccl9	chemokine (C-C motif) ligand 9	2.33123	2.33411	2.23578	3.00133	3.15306	2.8891
ENSRNOT00000029664	Armcx3	armadillo repeat containing, X-linked 3	2.32707	2.80153	1.37394	2.19088	3.09053	1.35446
ENSRNOT00000020520	Lrrc32	leucine rich repeat containing 32	2.32347	1.89563	1.96364	2.11087	1.31621
ENSRNOT00000030007	Ptk2b	PTK2B protein tyrosine kinase 2 beta	2.322	4.30444	8.55771	4.48844	9.28081	16.2661
ENSRNOT00000017949	Wsb1	WD repeat and SOCS box-containing 1	2.32192	1.5697	1.34339	2.09575	1.43075
ENSRNOT00000003327	Rbm47	RNA binding motif protein 47	2.31979	-1.78755	1.82114	2.20848	-1.69873	1.69341
ENSRNOT00000019644	Znf503	zinc finger protein 503	2.3182	2.36491	2.28206	3.17776	2.74172	1.94915
ENSRNOT00000014301	Lysmd2	LysM, putative peptidoglycan-binding, domain containing 2	2.31794	1.60937	2.48389	1.92375	1.28849
ENSRNOT00000068011	Rbpms	RNA binding protein with multiple splicing	2.31147	3.2837	3.923	2.1776	3.65928	3.79221
ENSRNOT00000023484	Tesk2	testis-specific kinase 2	2.30748	8.09773	4.14006	1.91036	7.98131	4.88861
ENSRNOT00000006254	Kcnj2	potassium inwardly-rectifying channel, subfamily J, member 2	2.29869	-1.75938	3.22766	2.00173	-1.98168	3.42839
ENSRNOT00000035245	F1M0F6_RAT		2.28874	-2.42953	-1.48119	2.18707	-2.222	-1.47164
ENSRNOT00000016121	Sgk1	serum/glucocorticoid regulated kinase 1	2.28702	1.98302	1.78122	2.5206	2.14816	1.76522
ENSRNOT00000066337	Gramd3	GRAM domain containing 3	2.2857	2.60063	1.54543	2.19896	2.6188	1.54438
ENSRNOT00000049430	Rbbp6	retinoblastoma binding protein 6	2.28467	1.86089	2.2389	1.85649	-1.28092
ENSRNOT00000003085	Chic2	cysteine-rich hydrophobic domain 2	2.27943	2.123	1.72068	2.16582	1.9922	1.53446
ENSRNOT00000014235	Acsl1	acyl-CoA synthetase long-chain family member 1	2.27864	4.32345	5.71856	1.8427	3.75118	5.60137
ENSRNOT00000057054			2.27198	1.53688	2.10474	1.57936
ENSRNOT00000020220	Fam107b	family with sequence similarity 107, member B	2.26923	1.7607	-1.58464	1.897	1.72687	-1.77131
ENSRNOT00000021689	Fam129b	family with sequence similarity 129, member B	2.26805	3.21353	3.41168	1.95796	3.14552	3.38783
ENSRNOT00000031365	RGD1566107	similar to cAMP responsive element binding protein 5	2.26656	1.25594	2.50526
ENSRNOT00000016438	Kalrn	kalirin, RhoGEF kinase	2.26448	1.93854	2.16624		1.35651
ENSRNOT00000000203	Csf2rb	colony stimulating factor 2 receptor, beta, low-affinity (granulocyte-macrophage)	2.26023	4.95936	6.17848	1.66662	4.19119	5.66096
ENSRNOT00000027212	Nfkbib	nuclear factor of kappa light polypeptide gene enhancer in B-cells inhibitor, beta	2.25789	1.86578	1.72617	2.18804	1.99613	1.78032
ENSRNOT00000003186	Trim25	tripartite motif-containing 25	2.25748	3.91235	3.04886	2.80115	5.17649	3.46721
ENSRNOT00000055621	RGD1563533	similar to novel protein	2.25741	3.09053	3.62684	1.91084	3.2607	2.41418
ENSRNOT00000021358	Gng5	guanine nucleotide binding protein (G protein), gamma 5-like	2.25382	1.66279	1.38458	2.26707	1.61492	1.38336
ENSRNOT00000068269	Elf1	E74-like factor 1	2.25251	2.08931	-1.1988	1.82245	1.92442	-1.39756
ENSRNOT00000013619	Rnase10	ribonuclease, RNase A family, 10 (non-active)	2.2507	2.28861	1.72036	1.86712	1.67237	1.39734
ENSRNOT00000060000	Spef2	sperm flagellar 2	2.24353	2.25049	2.02955		2.79943	1.62516
ENSRNOT00000051502	F1M0R1_RAT		2.24214	7.59359	6.19698	2.09528	8.74383	7.46571
ENSRNOT00000065505	Ndel1	nudE nuclear distribution gene E homolog (A. nidulans)-like 1	2.24091	2.86916	1.97637	2.31249	3.15571	1.91998
ENSRNOT00000032677	Spire1	spire homolog 1 (Drosophila)	2.24046	2.66194	1.4685	1.583	-1.52593
ENSRNOT00000066331	Ncf2	neutrophil cytosolic factor 2	2.24014	2.56956	2.40474	2.03151	2.58705	2.40674
ENSRNOT00000005620	Tlr7	toll-like receptor 7	2.22372	2.8898	3.21109	2.26312	2.83763	3.16025
ENSRNOT00000014560	Birc2	baculoviral IAP repeat-containing 2	2.21865	3.23277	2.56393	2.33358	3.45191	2.45992
ENSRNOT00000006471	Hint1	histidine triad nucleotide binding protein 1	2.21505		1.45675
ENSRNOT00000024501	D3ZCM5_RAT		2.21018	2.65833	2.43376	2.52551	2.67766	4.03722
ENSRNOT00000015228	Odz4	odz, odd Oz/ten-m homolog 4 (Drosophila)	2.20884	2.40339	3.67496	2.97267	1.90496
ENSRNOT00000043498	Il1rap	interleukin 1 receptor accessory protein	2.20794	4.19146	3.20196	2.11948	4.18334	3.54808
ENSRNOT00000067596	Tank	TRAF family member-associated NFKB activator	2.20634	3.46106	1.84571	2.14036	2.93128	1.66702
ENSRNOT00000066602	Runx1	runt-related transcription factor 1	2.20286	-1.52907	1.86635	-1.60195
ENSRNOT00000056937	Fam46a	family with sequence similarity 46, member A	2.20043	2.47555	2.31931	2.0748	2.42377	2.06533
ENSRNOT00000015443	Sub1	SUB1 homolog (S. cerevisiae)	2.19785	4.0762	4.90183	1.70497	3.16771	3.92611
ENSRNOT00000025222	Csf1	colony stimulating factor 1 (macrophage)	2.19404	1.6691	1.44613	2.13742	1.63723
ENSRNOT00000065228	Daxx	death-domain associated protein	2.19344	5.99929	5.24845	1.83238	6.2295	5.53468
ENSRNOT00000008508	D3ZGZ2_RAT	ATPase family, AAA domain containing 2	2.19177	1.69703	-2.81943	2.10569	1.54328	-3.16632
ENSRNOT00000058555	Igtp	interferon gamma induced GTPase	2.19153	7.56622	5.8346	1.81427	7.16952	5.55219
ENSRNOT00000030750	D4A6E0_RAT	nucleoporin 160	2.191	1.80758
ENSRNOT00000055710	Cds2	CDP-diacylglycerol synthase (phosphatidate cytidylyltransferase) 2	2.18877	2.65267	3.97025		1.40296	1.67348
ENSRNOT00000065048	Enpp4	ectonucleotide pyrophosphatase/phosphodiesterase 4	2.18848	3.02829	2.92914	1.8754	2.8669	2.7542
ENSRNOT00000056266	RGD1565356		2.18729	8.66865	20.2885	1.5338	7.91008	16.2733
ENSRNOT00000033049	Mapk6	mitogen-activated protein kinase 6	2.18314	1.63596	1.36771	2.06075	1.58275	1.26947
ENSRNOT00000066629	D4A9F8_RAT	nuclear receptor coactivator 7	2.18247	3.31876	1.43382	2.34098	4.00337	1.7685
ENSRNOT00000068392	Elf1	E74-like factor 1	2.17734	2.03042	-1.15087	1.9758	2.08644	-1.20559
ENSRNOT00000063920	LOC100361627	rCG22129-like	2.17589	2.48787	1.91313	2.50706	-1.23921
ENSRNOT00000013053	Mapk6	mitogen-activated protein kinase 6	2.16875	1.64482	1.45242	2.23845	1.67961	1.36852
ENSRNOT00000000819	Acacb	acetyl-Coenzyme A carboxylase beta	2.16842	2.22241
ENSRNOT00000064879	D3ZAF8_RAT	interferon-induced protein 44	2.16632	5.78608	7.30216	1.92468	5.53974	6.73641
ENSRNOT00000064874	Pde4dip	phosphodiesterase 4D interacting protein	2.1658	5.08402	5.50182		3.32947	5.00848
ENSRNOT00000043428	Rab7b	Rab7b, member RAS oncogene family	2.1604	2.10344	1.26252	1.84794	2.05666
ENSRNOT00000032837	Mpzl3	myelin protein zero-like 3	2.16032	1.3949	1.97529	1.54687
ENSRNOT00000010346	Afap1	actin filament associated protein 1	2.15771	4.02016	5.0086	1.77498	4.04673	4.29064
ENSRNOT00000001035	RT1-N3	RT1 class Ib, locus N3	2.15624	5.42701	4.36705	1.94258	5.90459	4.73123
ENSRNOT00000066945	RGD1306119	similar to transcriptional regulating protein 132	2.15164	1.435	2.18352	1.9653	1.29395	1.89057
ENSRNOT00000002151	Bach1	BTB and CNC homology 1, basic leucine zipper transcription factor 1	2.15053	1.59101	2.54215	1.6665	1.3206	2.11682
ENSRNOT00000042099	Papolg	poly(A) polymerase gamma	2.14979	3.4269	2.08731	2.21026	3.79681	2.24982
ENSRNOT00000023252	Pfkp	phosphofructokinase, platelet	2.14746	6.98181	7.36126	1.9022	6.04855	6.40218
ENSRNOT00000015210	Rftn1	raftlin lipid raft linker 1	2.14292	3.95671	3.01044	1.63876	3.55677	2.572
ENSRNOT00000009253	Cav1	caveolin 1, caveolae protein	2.13878	2.77157	2.37356	3.15484	3.72773	3.51377
ENSRNOT00000034603	Sp140	SP140 nuclear body protein	2.13796	4.0179	2.52525	1.95678	3.73982	2.37363
ENSRNOT00000054873	Irf7	interferon regulatory factor 7	2.13475	6.30804	9.50346	2.16153	8.31542	12.4212
ENSRNOT00000014645	Pqcp		2.13221	1.43039	1.94591
ENSRNOT00000040985	Mpa2l	macrophage activation 2 like	2.12896	27.7102	12.904	1.89101	25.6151	13.5246
ENSRNOT00000028869	D3ZVL8_RAT		2.12472	3.05281	1.78259	1.76639	2.78051	1.66233
ENSRNOT00000023712	Pols	polymerase (DNA directed) sigma	2.12192	3.39883	2.41637	1.66481	3.3546	2.22531
ENSRNOT00000007221	Fbxo33	F-box protein 33	2.11967	1.71479	1.98414	1.53006	-1.34768
ENSRNOT00000026953	Gdap2	ganglioside-induced differentiation-associated-protein 2	2.11636	2.30076	1.40784	2.09127	2.86251	1.33245
ENSRNOT00000065265	Map4k4	mitogen-activated protein kinase kinase kinase kinase 4	2.11587	3.12734	2.7131	1.63214	2.16642	2.11032
ENSRNOT00000068430	Nod2	nucleotide-binding oligomerization domain containing 2	2.11473	4.28685	4.93467	2.00124	4.46807	4.80531
ENSRNOT00000041128	D3ZSP2_RAT		2.10885	2.5935	1.96841	2.14291	2.20683	1.60996
ENSRNOT00000055646	Aebp2	AE binding protein 2	2.10794	2.02785	1.96775	2.10557
ENSRNOT00000029605	Kif1b	6-phosphogluconate dehydrogenase, decarboxylating-like	2.10714	2.35298	2.00197	2.48256
ENSRNOT00000042938	MMP14_RAT	matrix metallopeptidase 14 (membrane-inserted)	2.10352	3.09878	3.43324	2.07732	3.23426	3.53228
ENSRNOT00000017907	Ptpn12	protein tyrosine phosphatase, non-receptor type 12	2.10275	3.064	2.44375	2.34161	3.39103	2.39446
ENSRNOT00000029990	D3ZAF8_RAT	interferon-induced protein 44	2.10223	8.06336	12.8542	1.98511	8.76255	12.0986
ENSRNOT00000017938	F1M784_RAT	phosphoinositide-3-kinase adaptor protein 1	2.10117	5.32737	7.30438	2.64207	6.72971	8.85244
ENSRNOT00000047719	D4A1S3_RAT	BCL6 co-repressor	2.09473	4.42083	1.74918	4.36118
ENSRNOT00000049359	Arid5b	AT rich interactive domain 5B (Mrf1 like)	2.09415	2.28462
ENSRNOT00000055957	Slfn2	schlafen 2	2.09404	1.82089	1.32776	2.15479	1.96775	1.43018
ENSRNOT00000023977	Cd14	CD14 molecule	2.09114	2.27979	2.45188	1.94417	2.10777	2.27483
ENSRNOT00000005988	Scin	scinderin	2.09036	14.921	38.7699	2.0682	19.5672	44.9797
ENSRNOT00000051121	Mitf	microphthalmia-associated transcription factor	2.08899	3.06226	2.7143	1.76068	2.98147	2.59572
ENSRNOT00000001720	Mafk	v-maf musculoaponeurotic fibrosarcoma oncogene homolog K (avian)	2.08893	1.63724	1.82193	2.11737	1.82319	1.82281
ENSRNOT00000038517	Znf777	zinc finger protein 777	2.08564	2.70934	2.69902	1.93581	2.71368	2.52258
ENSRNOT00000016455	Mesdc1	mesoderm development candidate 1	2.08428	1.74125	1.96967	1.80852
ENSRNOT00000061098	Sh3bp5	SH3-domain binding protein 5 (BTK-associated)	2.08229	-1.18561	-1.49343	1.80125	-1.18447	-1.55139
ENSRNOT00000037627			2.07494	1.4906	1.65434		-1.30087
ENSRNOT00000066950	Dapk1	death associated protein kinase 1	2.07022	1.77288	1.30926	2.13008	2.10754	1.30238
ENSRNOT00000024793	Ddx19a	DEAD (Asp-Glu-Ala-As) box polypeptide 19B	2.06454	2.38071	1.45974	2.12982	2.74292	1.73271
ENSRNOT00000008711	D3ZGZ2_RAT	ATPase family, AAA domain containing 2	2.05985	1.90023	-2.3601	1.9795	1.72801	-2.85342
ENSRNOT00000044983	F1M0R1_RAT		2.05669	8.02026	6.21609	1.73599	8.6362	7.17295
ENSRNOT00000068340	Arid3b	AT rich interactive domain 3B (Bright like)	2.05366	2.26328	1.45965	1.96894	2.12929	1.37895
ENSRNOT00000033196	Gclc	glutamate-cysteine ligase, catalytic subunit	2.05337	1.54555	2.36833	1.94364	1.45644	1.94159
ENSRNOT00000066123	Gdap2	ganglioside-induced differentiation-associated-protein 2	2.05018	2.10499	1.95597	2.43355	1.25646
ENSRNOT00000013786	Slc39a2	solute carrier family 39 (zinc transporter), member 2	2.04921	2.73872	2.5001	1.91376	2.70051	2.56888
ENSRNOT00000025078	Gfpt1	glutamine fructose-6-phosphate transaminase 1	2.0491	5.07337	3.19848	1.83664	5.18161	3.67202
ENSRNOT00000005055	Gpr65	G-protein coupled receptor 65	2.04906	-1.22981	-1.35449	1.99319	-1.15114	-1.25896
ENSRNOT00000051964	F1LQR0_RAT		2.04732	2.6121	1.4003	1.53078	2.03119	1.63352
ENSRNOT00000051069	Bcl2l11	BCL2-like 11 (apoptosis facilitator)	2.04528	-2.81277	1.78397	-2.88887
ENSRNOT00000018328	Tgm2	transglutaminase 2, C polypeptide	2.04371	5.65858	10.525	1.65133	5.39975	9.44487
ENSRNOT00000027361	Runx1	runt-related transcription factor 1	2.04345	-1.18746	-1.57662	1.82805	-1.14426	-1.5645
ENSRNOT00000064452	Slc2a1	solute carrier family 2 (facilitated glucose transporter), member 1	2.04262	2.81992	4.80426	1.72715	2.22597	4.45914
ENSRNOT00000055809	Akap13	A kinase (PRKA) anchor protein 13	2.03946	2.64978	1.39415	1.76345	2.41147	1.26722
ENSRNOT00000055523	Bcat1	branched chain aminotransferase 1, cytosolic	2.03906	5.20546	7.76796	2.02623	5.18808	7.66201
ENSRNOT00000055220	D3Z898_RAT	SAM domain and HD domain, 1	2.03717	4.29029	2.71509		2.40374	2.64159
ENSRNOT00000061306	Abcb1a	ATP-binding cassette, sub-family B (MDR/TAP), member 1A	2.037	3.20421	2.75904	1.80359	3.72092	3.71317
ENSRNOT00000019934	Dll1	delta-like 1 (Drosophila)	2.03537	2.69008	2.27869	1.56837	2.44211	1.95091
ENSRNOT00000026754	Hdgfrp3	hepatoma-derived growth factor, related protein 3	2.03215	2.07369	1.27433	1.84483	2.42598	1.32809
ENSRNOT00000067337	Dcp2	DCP2 decapping enzyme homolog (S. cerevisiae)	2.03202	3.87368	2.08932	1.7588	3.78135	1.96323
ENSRNOT00000002313	Runx1	runt-related transcription factor 1	2.02816	-1.77741	-2.37595	1.84589	-2.36407	-3.9374
ENSRNOT00000065304	Atf4	activating transcription factor 4 (tax-responsive enhancer element B67)	2.0216	2.22468	1.85693	1.96521	2.26881	1.72521
ENSRNOT00000002645	Il1rap	interleukin 1 receptor accessory protein	2.02157	4.64164	2.84699	1.82523	4.68633	3.43734
ENSRNOT00000023554	Hmgcs1	3-hydroxy-3-methylglutaryl-Coenzyme A synthase 1 (soluble)	2.01986	3.02194	2.04983	2.08762	2.19655	1.26999
ENSRNOT00000046138	Rbpms	RNA binding protein with multiple splicing	2.01948	2.53826	2.55939	1.77227	2.60261	2.6662
ENSRNOT00000012388	Nrarp	Notch-regulated ankyrin repeat protein	2.0177	3.86983	2.38128	1.75538	3.08181	2.22279
ENSRNOT00000021956	Sema4c	sema domain, immunoglobulin domain (Ig), transmembrane domain (TM) and short cytoplasmic domain, (semaphorin) 4C	2.0169	3.60394	1.82513	1.65582	2.80583	1.62435
ENSRNOT00000029716	Foxp4	forkhead box P4	2.0147	2.7028	1.70813	2.19057	2.83015	1.86072
ENSRNOT00000037363	Rassf1	Ras association (RalGDS/AF-6) domain family member 1	2.01463	3.51838	2.38381	2.05022	4.15948	2.5719
ENSRNOT00000038831	D3ZK62_RAT		2.00896		-1.66757
ENSRNOT00000022425	Tm2d2	TM2 domain containing 2	2.00845	2.38467	1.40642	1.94877	2.41243	1.44178
ENSRNOT00000009491	Id2	inhibitor of DNA binding 2	2.00384	2.5779	2.28899	1.83602	2.17799	1.86214
ENSRNOT00000008256	CDK12_RAT	Cdc2-related kinase, arginine/serine-rich	2.00368	1.74568	1.33281	1.90882	1.68048
ENSRNOT00000065700	Arf2	ADP-ribosylation factor 2	2.00075	2.90872	2.28957	1.91476	2.88691	2.23947
ENSRNOT00000040348	Rai14	retinoic acid induced 14	1.99532	17.8293	15.6127	2.08625	19.1985	7.90599
ENSRNOT00000012209	Tnks1bp1	tankyrase 1 binding protein 1	1.99221	3.13315	1.68137	2.08768	3.53482	1.60269
ENSRNOT00000011273	RGD1308165	similar to hypothetical protein MGC17337	1.99193	2.23262	3.09452	1.75578	2.1487	2.88571
ENSRNOT00000000083	TMED5_RAT	transmembrane emp24 protein transport domain containing 5	1.99148	3.32543	3.03827	1.7441	3.00706	2.59389
ENSRNOT00000024583	Zfand5	zinc finger, AN1-type domain 5	1.99042	1.17195	1.5559	2.00254	1.47861
ENSRNOT00000013299	Rab43	RAB43, member RAS oncogene family	1.98992	2.29341	1.98472	1.73887	2.31747	2.22661
ENSRNOT00000059613	Akap2	A kinase (PRKA) anchor protein 2	1.98897	2.48295	1.57896	1.87804	2.39728	1.4542
ENSRNOT00000057391	Ssbp3	single stranded DNA binding protein 3	1.9809	1.60632		1.53781
ENSRNOT00000037448	D3ZD79_RAT		1.98027	4.25199	2.24209	1.82502	4.27792	2.43715
ENSRNOT00000012253	Fam133b	family with sequence similarity 133, member B	1.97994	3.29669	2.01919	1.82935	2.71502	1.62365
ENSRNOT00000067268	LOC100362985	RAB12, member RAS oncogene family	1.9758	1.41646	1.48417	1.62319	1.3132	1.31199
ENSRNOT00000064405	D3ZQH9_RAT	RAS p21 protein activator 4	1.97529	3.62243	3.60297	1.94035	4.08695	3.67728
ENSRNOT00000014309	Ptpn1	protein tyrosine phosphatase, non-receptor type 1	1.97484	2.91124	2.9532	1.77615	2.44529	2.51324
ENSRNOT00000065307	KCC2D_RAT	calcium/calmodulin-dependent protein kinase II delta	1.97418	-1.24388	1.64248	-1.93976
ENSRNOT00000066797	2007-03-01	membrane-associated ring finger (C3HC4) 7	1.97294	1.35736	1.93968	1.27214	-1.2089
ENSRNOT00000065632	F1M784_RAT	phosphoinositide-3-kinase adaptor protein 1	1.97288	3.45105	4.38167	1.79414	3.29654	4.1953
ENSRNOT00000054761	Sgms1	sphingomyelin synthase 1	1.97073	1.42171	1.9295	1.58648
ENSRNOT00000010718	Vps39	vacuolar protein sorting 39 homolog (S. cerevisiae)	1.96553	-1.3656	2.27213	2.23577
ENSRNOT00000018821	Slc6a12	solute carrier family 6 (neurotransmitter transporter, betaine/GABA), member 12	1.96348	2.19071	1.84506	1.78954	2.24259	1.88336
ENSRNOT00000068088	Bcl2l11	BCL2-like 11 (apoptosis facilitator)	1.96123	-2.69071	1.79973	-2.71747
ENSRNOT00000015383	Slc36a4	solute carrier family 36 (proton/amino acid symporter), member 4	1.96012	-2.83268	1.95102	-3.03958
ENSRNOT00000005910	Btg1	B-cell translocation gene 1, anti-proliferative	1.95843	1.68684	1.22453	1.9489	1.69037	1.40449
ENSRNOT00000024201	Duoxa2	dual oxidase maturation factor 2	1.95776	7.41988	2.20401		3.86224	1.32514
ENSRNOT00000059181	Rgs3	regulator of G-protein signaling 3	1.95629		1.53783
ENSRNOT00000051363	Ido1	indoleamine 2,3-dioxygenase 1	1.95009	5.32022	4.2968	1.69615	5.23767	4.5763
ENSRNOT00000016256	Cyfip1	cytoplasmic FMR1 interacting protein 1	1.94901	2.49396	1.77489	1.81849	2.48423	1.66079
ENSRNOT00000068161	Znf608	zinc finger protein 608	1.94053	1.52963	1.89335	1.65262
ENSRNOT00000011339	Jdp2	Jun dimerization protein 2	1.94003	2.56325	2.3136	1.87477	2.21937	2.30136
ENSRNOT00000018170	RGD1560523	similar to S-adenosylmethionine synthetase gamma form (Methionine adenosyltransferase)	1.93982	1.96646	1.66559	2.08304
ENSRNOT00000003870	Zcchc2	zinc finger, CCHC domain containing 2	1.93931	1.34259	4.34109	1.87216	1.63952	4.5039
ENSRNOT00000014598	LOC688452	hypothetical protein LOC688452	1.93698	1.54648	1.72874	1.59262
ENSRNOT00000013613	Txnrd1		1.93338	2.27143	2.79119	1.82176	2.21	2.97511
ENSRNOT00000052014	Uba7	ubiquitin-like modifier activating enzyme 7	1.93224	6.38034	14.7993		4.21288	9.8908
ENSRNOT00000017233	Uaca	uveal autoantigen with coiled-coil domains and ankyrin repeats	1.9317		-1.50083
ENSRNOT00000060889	D4A123_RAT		1.93156	3.92838	3.89491	1.91654	3.22801	2.44398
ENSRNOT00000056060	Lrrfip2	leucine rich repeat (in FLII) interacting protein 2	1.9313	1.93454	-1.52555
ENSRNOT00000019848	Tmbim1	transmembrane BAX inhibitor motif containing 1	1.93005	3.49128	6.12958	1.47144	3.38485	5.33314
ENSRNOT00000009440	D3ZP74_RAT	AF4/FMR2 family, member 4	1.92865	1.70616	1.62725	1.52068
ENSRNOT00000049807	Fas	Fas (TNF receptor superfamily, member 6)	1.92633	1.4164	1.93284	1.29063	1.31376
ENSRNOT00000018550	Usp49	ubiquitin specific peptidase 49	1.92358	1.49271	-1.40399	2.00603	1.73467	-1.26465
ENSRNOT00000018739	D3ZR63_RAT	glucose-fructose oxidoreductase domain containing 1	1.91991	1.99512	1.25513	1.65694	2.14117	1.26673
ENSRNOT00000024813	D3ZAW2_RAT	phosphatidylserine decarboxylase	1.91955	2.14932	1.79379	1.9447	2.29064	1.76502
ENSRNOT00000009280	Rab7b	Rab7b, member RAS oncogene family	1.91874	1.86481	1.70712	1.71015
ENSRNOT00000041033	Eif1	similar to suppressor of initiator codon mutations, related sequence 1	1.91642	2.24276	1.31165	1.90347	2.2335
ENSRNOT00000064413	Tcf12	transcription factor 12	1.91633	1.9052	1.16422	1.89487	2.01993
ENSRNOT00000022751	D3ZLR5_RAT	WD repeat domain 37	1.91625	1.72524	1.92464	1.71726
ENSRNOT00000066954	Fnbp1l	formin binding protein 1-like	1.90985	1.39938	-1.3951	1.81914	1.53613	-1.46286
ENSRNOT00000004196	D4A8L6_RAT		1.90958	1.94975	1.53686	1.98425	2.26367	1.41472
ENSRNOT00000006376	LOC100362108	poly (ADP-ribose) polymerase family, member 10	1.90948	4.75643	3.51216	1.60366	4.42651	3.44175
ENSRNOT00000068558	Cpeb4	cytoplasmic polyadenylation element binding protein 4	1.90889	2.21114	2.15203	1.78356	2.3156	2.19405
ENSRNOT00000021998	Fbxo11	F-box protein 11	1.9067	1.70103	-1.2502	1.7456	1.72909	-1.34885
ENSRNOT00000023388	Fgf2	fibroblast growth factor 2	1.90668	1.54597	1.36236	1.71617	1.23258
ENSRNOT00000026312	Sh3bp4	SH3-domain binding protein 4	1.90414	1.4694	1.33894	2.13667	1.59262	1.40755
ENSRNOT00000019772	Fn1	fibronectin 1	1.90007	1.39949	-1.82528	1.75074	-2.21617
ENSRNOT00000027529	Lsp1	lymphocyte-specific protein 1	1.89791	2.24107	2.64547	2.83591	1.68999
ENSRNOT00000009260	Tbk1	TANK-binding kinase 1	1.89772	2.86261	2.72581	1.6642	2.56176	2.4356
ENSRNOT00000003777	E9PU51_RAT	sperm associated antigen 9	1.89609	2.35951	3.03993		1.89224	2.12403
ENSRNOT00000002876	Ccng2	cyclin G2	1.89594	-1.14014	1.35693	1.93879	-1.2223	1.38636
ENSRNOT00000019681	D3ZX37_RAT	transcription factor 7-like 2 (T-cell specific, HMG-box)	1.89292	3.51746	-1.83431	4.0532	5.31296	-1.25515
ENSRNOT00000067374	Nedd9	neural precursor cell expressed, developmentally down-regulated 9	1.89213	1.79384	1.88043	2.05755	-1.19781
ENSRNOT00000064530	Gpcpd1	glycerophosphocholine phosphodiesterase GDE1 homolog (S. cerevisiae)	1.89027	-1.22835	-1.36016	2.18607	-1.56674
ENSRNOT00000015020	Sgms2	sphingomyelin synthase 2	1.88794	1.5287	1.64909	1.82372	1.54905	1.70818
ENSRNOT00000066311	Nipal1	NIPA-like domain containing 1	1.88706	1.87352	1.57921	1.67193	1.82396	1.6282
ENSRNOT00000060254	LOC100364854	similar to RIKEN cDNA A430107P09 gene-like	1.88545	1.4934		-1.23826	-1.5439
ENSRNOT00000061027	RT1-CE1	RT1 class I, locus1	1.88492	3.72407	4.78981	1.80796	3.85628	4.56534
ENSRNOT00000067748	D3Z898_RAT	SAM domain and HD domain, 1	1.88446	10.7093	11.6096	1.63105	9.78366	12.2034
ENSRNOT00000026331	Mad2l1bp	MAD2L1 binding protein	1.8836	3.01933	2.51067	1.46226	2.73813	2.04897
ENSRNOT00000022214	Vasp	vasodilator-stimulated phosphoprotein	1.88269	3.14285	2.56486	1.87995	3.24656	3.15779
ENSRNOT00000020660	LOC499781	similar to CG17122-PA	1.88181	1.33975	1.79218	1.38463
ENSRNOT00000065388	ATP7A_RAT	ATPase, Cu++ transporting, alpha polypeptide	1.88124	2.28872	1.60084	1.76052	2.4432	1.92477
ENSRNOT00000065111	Bcar3	breast cancer anti-estrogen resistance 3	1.88034	-1.35423	1.87843	1.34862	-1.41664	1.31369
ENSRNOT00000007882	Gpr176	G protein-coupled receptor 176	1.87962	1.86536	3.37912	1.50934	1.86453	2.61466
ENSRNOT00000057843	Klf5	Kruppel-like factor 5	1.87913	1.9042	1.49156
ENSRNOT00000035730	F1LX81_RAT	schlafen family member 5	1.8786	4.03961	2.76835	1.57288	4.01185	3.04706
ENSRNOT00000025197	Plk3	polo-like kinase 3 (Drosophila)	1.87817	1.80852	1.73279	1.52912
ENSRNOT00000041003	D4A1S3_RAT	BCL6 co-repressor	1.87634	4.01652	2.23733	4.81478
ENSRNOT00000028890	Gpcpd1	glycerophosphocholine phosphodiesterase GDE1 homolog (S. cerevisiae)	1.8739	-1.2713	1.84863	-1.42641
ENSRNOT00000030841	Dhrs11	dehydrogenase/reductase (SDR family) member 11	1.86471	2.63131	2.34202	1.48204	2.47257	2.14821
ENSRNOT00000066734	Tank	TRAF family member-associated NFKB activator	1.86376	3.15182	1.88516	1.63524	2.19543	1.50058
ENSRNOT00000017291	Rbbp8	retinoblastoma binding protein 8	1.86286	1.4964	1.62543	1.4536
ENSRNOT00000000715	Amd1	adenosylmethionine decarboxylase 1	1.86151	1.29466	1.47831	1.20392
ENSRNOT00000041495	Rnase4	ribonuclease, RNase A family 4	1.86076	3.35952	4.34612	1.43016	2.1333	2.86498
ENSRNOT00000055203	Trim30	tripartite motif-containing 30	1.85907	4.40492	4.03982	1.65117	3.91951	3.8435
ENSRNOT00000047847	Nrp2	neuropilin 2	1.85882	2.4916	2.07754	1.75508	2.47453	2.24062
ENSRNOT00000016856	Stk17b	serine/threonine kinase 17b	1.85689	-1.57934	1.72263	-1.58583
ENSRNOT00000001036	RT1-S3	RT1 class Ib, locus S3	1.85165	2.97252	4.80202	1.61191	3.16156	4.99968
ENSRNOT00000050688	Hspb1	heat shock protein 1	1.85135	2.2556	3.24597	1.66259	2.11203	2.42751
ENSRNOT00000068545	CREM_RAT	cAMP responsive element modulator	1.85066	2.07147	2.52127	1.71069	1.91818	2.01753
ENSRNOT00000067419	Klf10	Kruppel-like factor 10	1.85002	1.39317	2.65904	1.45776	1.21995	1.59122
ENSRNOT00000031951	Apol9a	apolipoprotein L 9a	1.84931	6.42828	9.89138	1.81994	6.03148	9.24892
ENSRNOT00000007028	Spred1	sprouty-related, EVH1 domain containing 1	1.84669	-1.31165	1.62689	-1.24802	-1.51187
ENSRNOT00000023890	Nedd4l	neural precursor cell expressed, developmentally down-regulated 4-like	1.84618	3.21304	7.62193		1.5391	2.72994
ENSRNOT00000002896	Lrrc8c	leucine rich repeat containing 8 family, member C	1.84396	1.83302	1.78008	1.83314	1.99136	2.07053
ENSRNOT00000035879	Ino80d	INO80 complex subunit D	1.8437	1.75821	-1.4214	1.32281	1.59282	-1.47442
ENSRNOT00000022792	Csnk1g3	casein kinase 1, gamma 3	1.8436	1.61367	1.75735	1.5048
ENSRNOT00000021893	Gpr4	G protein-coupled receptor 4	1.83853	1.3458	1.31755	1.39887	1.18411
ENSRNOT00000056588	Lrp3	low density lipoprotein receptor-related protein 3	1.83817	1.78477	1.70025	2.23472	1.35785	1.62662
ENSRNOT00000066764	Snx18	sorting nexin 18	1.83776	-2.03776	2.39598	1.87633	-2.40968	1.91142
ENSRNOT00000067364	Chd5	chromodomain helicase DNA binding protein 5	1.83648	3.50934	2.84984	2.12747	4.91762	3.67174
ENSRNOT00000014763	Twist1	twist homolog 1 (Drosophila)	1.83587	1.54991	1.19858	1.67356	1.72222
ENSRNOT00000000707	Marcks	similar to Myristoylated alanine-rich C-kinase substrate (MARCKS) (ACAMP-81)	1.83573	2.12403	1.88902	2.16784	2.53638	2.2581
ENSRNOT00000061361	Lrrc8b	leucine rich repeat containing 8 family, member B	1.83416	-1.8923	1.86349	-1.83952
ENSRNOT00000041590	RT1-A1	RT1 class Ia, locus A1	1.83265	2.62726	3.20104	1.42163	2.1673	2.81398
ENSRNOT00000031774			1.83111	1.81512	1.45273	1.43722	1.38233
ENSRNOT00000001943	D3ZQH9_RAT	RAS p21 protein activator 4	1.82744	3.05606	3.29942	1.9488	3.81557	3.77774
ENSRNOT00000022431	Gabre	gamma-aminobutyric acid (GABA) A receptor, epsilon	1.82654	1.97891	1.4424		1.33266
ENSRNOT00000012887	Kras	v-Ki-ras2 Kirsten rat sarcoma viral oncogene homolog	1.82469	2.09975	1.32497	1.93643	2.54381	1.3007
ENSRNOT00000041407	Plcd4	phospholipase C, delta 4	1.82449	1.74537	2.00713		1.67016	1.9994
ENSRNOT00000056050	Epm2aip1	EPM2A (laforin) interacting protein 1	1.82436	-1.24342	1.96013	-1.39399
ENSRNOT00000016776	Bid	BH3 interacting domain death agonist	1.82336	3.68801	3.48388	1.68946	3.57212	3.53753
ENSRNOT00000038689	Ogfr	opioid growth factor receptor	1.82214	4.6862	5.37856	1.60485	4.47394	5.49792
ENSRNOT00000009529	D3ZJR0_RAT		1.82149	1.6492	1.56349	1.45146
ENSRNOT00000004936	Pkmyt1	protein kinase, membrane associated tyrosine/threonine 1	1.82049	-1.67928	1.91336	-1.82262
ENSRNOT00000056106	Duoxa2	dual oxidase maturation factor 2	1.82004	7.40634	2.6213		4.90956	1.59151
ENSRNOT00000043486	Defb52	defensin beta 52	1.81883	2.14818	2.56799	1.83081	2.15171	2.6057
ENSRNOT00000003414	LOC302495	hypothetical LOC302495	1.8151	3.49361	3.27292	1.64491	3.27656	2.9477
ENSRNOT00000055674	Trim25	tripartite motif-containing 25	1.81388	2.58898	2.04817	1.65061	2.59643	2.05026
ENSRNOT00000019911	Bcl10	B-cell CLL/lymphoma 10	1.8136	1.57716	1.30005	1.73048	1.62121
ENSRNOT00000015941	Siglec10	sialic acid binding Ig-like lectin 10	1.81322	3.20693	4.62131	1.36462	2.60009	3.47451
ENSRNOT00000067857	Phc2	polyhomeotic homolog 2 (Drosophila)	1.81232	1.60906	1.30363	1.41271	1.47567
ENSRNOT00000059316	Fbxo33	F-box protein 33	1.81216	1.40982	1.86823	1.64392
ENSRNOT00000056608	LOC687735	hypothetical protein LOC691993	1.81196	2.03919	3.56781	1.60793	1.76381	3.41504
ENSRNOT00000020079	LOC690000	similar to CG3740-PA	1.80749	4.53027	4.72019	1.73983	4.90897	4.72009
ENSRNOT00000016837	Sestd1	SEC14 and spectrin domains 1	1.80688	1.45557	1.66862	1.48501	-1.2515
ENSRNOT00000041549	LOC100362059		1.80608	1.38192	1.5927	1.23703
ENSRNOT00000020042	Etnk1	ethanolamine kinase 1	1.80533	3.96396	2.65425	1.63819	4.02896	2.61672
ENSRNOT00000012320	Foxp1	forkhead box P1	1.80411	1.49715	1.62337		1.34604
ENSRNOT00000010061	Dnaja1	DnaJ (Hsp40) homolog, subfamily A, member 1	1.80288	2.06616	1.61619	1.85372	2.01678	1.65791
ENSRNOT00000049082	Tp53rk	TP53 regulating kinase	1.80286	1.60738	1.78404	1.5294
ENSRNOT00000066804	Mx2	myxovirus (influenza virus) resistance 2	1.8019	10.3791	21.1914		10.1857	23.8745
ENSRNOT00000047694	LOC680161	similar to 60S ribosomal protein L7a	1.79978	2.10594	2.38351		1.37323	1.69623
ENSRNOT00000049424	Zbtb33	zinc finger and BTB domain containing 33	1.79916	1.41296	1.83845	1.52406
ENSRNOT00000067695	Tifa	TRAF-interacting protein with forkhead-associated domain	1.79747	1.5594	1.78576	1.70045	-1.29129
ENSRNOT00000039676	Ubr4	ubiquitin protein ligase E3 component n-recognin 4	1.79738	3.45241	1.62603	1.59906	3.11377	1.73107
ENSRNOT00000011714	Tbc1d2	TBC1 domain family, member 2	1.79558	2.04275	1.54028	1.91526	2.73458	1.68115
ENSRNOT00000067193	Spred1	sprouty-related, EVH1 domain containing 1	1.79429	-1.15981	-1.39238	1.71474	-1.16076	-1.45297
ENSRNOT00000003976	Xcl1	chemokine (C motif) ligand 1	1.79423	3.0243	1.30464	1.4956	2.42862	1.29134
ENSRNOT00000028443	Ms4a7	membrane-spanning 4-domains, subfamily A, member 7	1.79244	2.81075	3.34832	1.97245	3.92212	4.28303
ENSRNOT00000022389	Idi1	isopentenyl-diphosphate delta isomerase 1	1.79162	2.29142	2.17763	1.95611	1.90515	1.28098
ENSRNOT00000017911	Arg1	arginase, liver	1.7909	3.82755	26.5489	1.64413	3.52952	14.3965
ENSRNOT00000007358	D3ZNJ3_RAT		1.7907	4.3409	2.94392	1.61495	4.59498	2.69238
ENSRNOT00000050626	Pric285	peroxisomal proliferator-activated receptor A interacting complex 285	1.7902	3.07785	2.79423	2.05433	3.15982	2.90015
ENSRNOT00000029922	Abtb2	ankyrin repeat and BTB (POZ) domain containing 2	1.78716	9.56331	6.45823	1.70507	9.38822	6.4629
ENSRNOT00000019511	Arhgef3	Rho guanine nucleotide exchange factor (GEF) 3	1.78667	6.02168	4.58653	1.53267	5.44542	4.75731
ENSRNOT00000061400	F1LZ90_RAT		1.78651	2.80184	1.49441	3.0165	-1.29192
ENSRNOT00000047775	Parp16	poly (ADP-ribose) polymerase family, member 16	1.78435	-1.5069	2.48428	2.03852	-1.47381	2.45697
ENSRNOT00000038879	Dnajb1	DnaJ (Hsp40) homolog, subfamily B, member 1	1.77998	2.47136	2.0215	1.68814	2.39534	1.92222
ENSRNOT00000064858	Tbc1d2	TBC1 domain family, member 2	1.77946	2.35329	1.70322	1.75753	2.70633	1.80679
ENSRNOT00000065174	Tnfrsf14	tumor necrosis factor receptor superfamily, member 14 (herpesvirus entry mediator)	1.77811	9.40771	7.1576	1.73163	8.72904	7.45711
ENSRNOT00000061060	F1M483_RAT		1.77745	1.30409	1.6946	1.20522
ENSRNOT00000047923	Sfrs3	splicing factor, arginine/serine-rich 3	1.77725	1.91495	1.45877	1.72346
ENSRNOT00000009911	Usp25	ubiquitin specific peptidase 25	1.77622	4.54299	3.96077	1.36504	3.77647	3.26274
ENSRNOT00000013881	D3ZHS3_RAT		1.77447	1.35984	1.53006	1.23358
ENSRNOT00000068042	CDK12_RAT	Cdc2-related kinase, arginine/serine-rich	1.77428	1.95373	1.29172	1.76587	2.01398	1.3204
ENSRNOT00000019512	Myo5b	myosin Vb	1.77303	1.59531
ENSRNOT00000067811	Dd25	hypothetical protein Dd25	1.77281	1.596	1.84874	1.52968
ENSRNOT00000058941	Daam1	dishevelled associated activator of morphogenesis 1	1.77048	3.10985	2.46238	1.62791	2.79807	2.21428
ENSRNOT00000046887	Esr2	estrogen receptor 2 (ER beta)	1.7683		1.33737	1.40808
ENSRNOT00000003309	D3ZP12_RAT		1.76638	2.9719	2.01486	1.80122	3.06538	1.95811
ENSRNOT00000009313	Lif	leukemia inhibitory factor	1.76428	1.85928	1.3923	1.46771	2.00796	1.41772
ENSRNOT00000066711	Chst15	carbohydrate (N-acetylgalactosamine 4-sulfate 6-O) sulfotransferase 15	1.76419	1.32461	2.31287	1.40226	1.54799	1.43578
ENSRNOT00000067541	Cdkn2b	cyclin-dependent kinase inhibitor 2B (p15, inhibits CDK4)	1.76404	1.53316	2.05909	1.64211
ENSRNOT00000030312	Cbll1	Cas-Br-M (murine) ecotropic retroviral transforming sequence-like 1	1.76353	-1.50604	1.60215	-1.85626
ENSRNOT00000018123	Rassf4	Ras association (RalGDS/AF-6) domain family member 4	1.76156	2.47075	1.88204	1.7162	2.71379	2.071
ENSRNOT00000041173	F1LUP7_RAT		1.75996	5.65275	5.00085	1.58646	5.75356	4.63181
ENSRNOT00000042520	D3ZB69_RAT		1.75925	2.34869	5.45008	1.52647	2.25305	3.47675
ENSRNOT00000064616	Clk1	CDC-like kinase 1	1.75833	1.68835	1.82037	1.70198
ENSRNOT00000004560	RGD1309906	similar to RIKEN cDNA 2310004I24 gene	1.75722	3.40041	3.89425	1.82152	3.54505	3.95763
ENSRNOT00000068475	D3ZNJ3_RAT		1.75379	6.72527	3.81613	1.52515	6.23197	3.05973
ENSRNOT00000039850	Mthfs	5,10-methenyltetrahydrofolate synthetase (5-formyltetrahydrofolate cyclo-ligase)	1.75129	1.79987	1.59738	1.76735	1.83055	1.66273
ENSRNOT00000064075	Stk40	serine/threonine kinase 40	1.75109	1.67122	1.64687	1.80571
ENSRNOT00000015989	F1M2W1_RAT		1.74892		-1.22179
ENSRNOT00000030838	RGD1564664		1.74881	1.23082	1.79615	1.25655	1.26255
ENSRNOT00000066761	Fbxo34	F-box protein 34	1.74877	1.70496	-1.2167
ENSRNOT00000002089	Cd80	CD80-like	1.74471	4.03541	1.83217	1.53315	3.35874	2.00704
ENSRNOT00000041628			1.74466	2.24624	3.25129	1.40733	1.55589	2.12579
ENSRNOT00000024465	Btaf1	BTAF1 RNA polymerase II, B-TFIID transcription factor-associated, (Mot1 homolog, S. cerevisiae)	1.74206	1.9984	1.29718	1.61395	1.90491	1.3381
ENSRNOT00000015138	F1LU85_RAT		1.73923	1.38093	1.91636	1.41425	-1.21993
ENSRNOT00000022029	Fkbp10	FK506 binding protein 10	1.73729	1.37619	1.32706	1.53215	1.26868	1.3292
ENSRNOT00000047273	F1LYG9_RAT		1.7372	1.40084	1.77572		1.52413	1.49882
ENSRNOT00000050223	H3f3b	histone H3.3B-like	1.73582	1.42424	1.60535	1.67978	1.40988	1.45566
ENSRNOT00000009610	Frmd6	FERM domain containing 6	1.73437	1.37299	1.57985	1.67279
ENSRNOT00000060726	D3ZI32_RAT	kinectin 1	1.73129	3.07513	2.29748	1.97336	3.25634	1.88249
ENSRNOT00000002500	D4AA11_RAT	mediator complex subunit 21	1.73017	1.85397	1.46419	1.63472	1.63709
ENSRNOT00000046501	Zyx	zyxin	1.72703	1.75433	3.41385	1.78458	2.07244	3.18388
ENSRNOT00000042862	Epb4.1l5	erythrocyte protein band 4.1-like 5	1.7262		-1.58152	1.29468
ENSRNOT00000057968	Jmjd1c	jumonji domain containing 1C	1.72526	-1.12128	-1.34603	1.69393	-1.38377
ENSRNOT00000056309	Crk	v-crk sarcoma virus CT10 oncogene homolog (avian)	1.72501	1.76871	1.5228	1.64135
ENSRNOT00000020570	Gramd3	GRAM domain containing 3	1.72481	1.89968	1.33966	1.31527	1.50085
ENSRNOT00000049411	F1M4U0_RAT	cyclin Y-like 1	1.72455	1.20267	1.68917	1.26114
ENSRNOT00000017921	Kctd9	potassium channel tetramerisation domain containing 9	1.72307	2.06998	1.7763	1.21625	1.95398
ENSRNOT00000023763	Ptpn2	protein tyrosine phosphatase, non-receptor type 2	1.72282	1.74779	3.21605	2.69035	1.34277	1.63385
ENSRNOT00000009728	D3ZV42_RAT	regulatory factor X, 4 (influences HLA class II expression)	1.72255	2.2869	1.80315	1.73397
ENSRNOT00000040853	Pramel3	preferentially expressed antigen in melanoma-like 3	1.72231	2.50013		-1.40462
ENSRNOT00000061794	D3ZL72_RAT		1.71949	3.58529	2.15576		2.90221	1.79866
ENSRNOT00000063783	Prkab2	protein kinase, AMP-activated, beta 2 non-catalytic subunit	1.71875	1.29986	1.39617	1.75181	1.40141
ENSRNOT00000005911	Elk3	ELK3, ETS-domain protein	1.71849	1.17031	1.71977
ENSRNOT00000043461	Pim3		1.71743	-1.16613	1.43594	1.81215	1.50715
ENSRNOT00000047973	RGD1311739	similar to RIKEN cDNA 1700037H04	1.71651	1.99579	2.17623	1.45844	1.81619	1.95033
ENSRNOT00000002251	Dcbld2	discoidin, CUB and LCCL domain containing 2	1.7163	2.0406	1.45032	1.6701	2.33788	1.56191
ENSRNOT00000063987	Fscn3	fascin homolog 3, actin-bundling protein, testicular (Strongylocentrotus purpuratus)	1.71582	1.8801	1.47427	1.76326	1.85873	1.52945
ENSRNOT00000013552	Pcf11	PCF11, cleavage and polyadenylation factor subunit, homolog (S. cerevisiae)	1.71243	-1.22224	-1.77608	1.5573	-1.26035	-2.20839
ENSRNOT00000018477	Tnip2	TNFAIP3 interacting protein 2	1.7118	3.45667	2.50595	1.72163	3.53	2.39553
ENSRNOT00000002904	F1M619_RAT		1.70965	13.7851	7.06124	1.62441	12.3303	7.50296
ENSRNOT00000060371	Nfix	nuclear factor I/X (CCAAT-binding transcription factor)	1.70875	3.42493	2.58213		3.57771	2.91167
ENSRNOT00000009639	Id2	inhibitor of DNA binding 2	1.70822	2.29286	1.93493	1.51578	1.9809	1.62635
ENSRNOT00000023020	Chka	choline kinase alpha	1.70765	1.98629	1.88968	2.34216
ENSRNOT00000029883	Ggnbp2	gametogenetin binding protein 2	1.7069		-1.21686	-1.60902
ENSRNOT00000067136	Pftk1	PFTAIRE protein kinase 1	1.70496	3.98046	4.11265	1.5439	4.01503	3.87705
ENSRNOT00000010930	Igsf9	immunoglobulin superfamily, member 9	1.70442	2.46684	1.5772	2.66213
ENSRNOT00000009566	Cbll1	Cas-Br-M (murine) ecotropic retroviral transforming sequence-like 1	1.70314	-1.45927	1.6223	-1.67818
ENSRNOT00000056113	D4A1M0_RAT		1.6981	1.45993	1.71103	1.38323
ENSRNOT00000004440	Dck	deoxycytidine kinase	1.69778	2.34013	1.98357	1.64376	2.07067	1.86393
ENSRNOT00000008813	Hk2	hexokinase 2	1.69583	2.42855	2.74292	1.53984	2.4243	2.47374
ENSRNOT00000035635	Ncf2	neutrophil cytosolic factor 2	1.69412	1.56059	1.62096	1.94158	1.79359	1.80718
ENSRNOT00000016132	Plekha3	pleckstrin homology domain-containing, family A (phosphoinositide binding specific) member 3	1.6933	1.64752	1.90615	2.01796
ENSRNOT00000015491	Slk	STE20-like kinase (yeast)	1.69323	1.47248	1.38613	1.57381
ENSRNOT00000016066	Ints12	integrator complex subunit 12	1.69268	1.84535	2.04251	1.53223	1.68582	1.71615
ENSRNOT00000018237	Gmeb2	glucocorticoid modulatory element binding protein 2	1.69145	2.12045	1.51407		1.32575
ENSRNOT00000002973	Nudt9	nudix (nucleoside diphosphate linked moiety X)-type motif 9	1.69126	1.46044	2.3421	1.68918	1.64932	2.14165
ENSRNOT00000019874	Pi4k2a	phosphatidylinositol 4-kinase type 2 alpha	1.69015	2.25856	2.53272	1.68988	2.20393	2.34624
ENSRNOT00000030024	Slc16a12	solute carrier family 16, member 12 (monocarboxylic acid transporter 12)	1.68989	1.7992	-1.42723	1.58031	1.68219	-1.6834
ENSRNOT00000023598	Ik	WD repeat domain 55	1.68939	2.46272	2.13857	1.82227	2.5051	2.55259
ENSRNOT00000044116	Sco1	SCO cytochrome oxidase deficient homolog 1 (yeast)	1.68787	4.79191	5.31726	1.80545	4.70434	5.12605
ENSRNOT00000028703	Cebpg	CCAAT/enhancer binding protein (C/EBP), gamma	1.68768	1.53498	1.65974	1.61882
ENSRNOT00000052373	E9PTB9_RAT	C-type lectin domain family 7, member a	1.68725	1.65119	1.95738	1.54242	1.63794	1.84466
ENSRNOT00000009238	D4A7V2_RAT		1.68496	3.16182	1.99898	1.63625	3.22415	2.23164
ENSRNOT00000014603	Mthfd2	methylenetetrahydrofolate dehydrogenase (NADP+ dependent) 2, methenyltetrahydrofolate cyclohydrolase	1.68492	2.15803	3.86354	1.8584	3.39085	3.84407
ENSRNOT00000014324	Nod1	nucleotide-binding oligomerization domain containing 1	1.68421	4.26229	3.1081	1.46943	4.34067	3.13641
ENSRNOT00000000263	AMZ2_RAT	archaelysin family metallopeptidase 2	1.68414	1.44808	-1.2229
ENSRNOT00000059760	LOC688452	hypothetical protein LOC688452	1.68394	1.69728	1.4956	1.76326
ENSRNOT00000008582	Sdc1	syndecan 1	1.6835	3.28938	11.5486		2.88105	9.8173
ENSRNOT00000034900	Fam53c	family with sequence similarity 53, member C	1.6799	1.85669	1.43414	1.58605	2.00384	1.36048
ENSRNOT00000019367	Klf9	Kruppel-like factor 9	1.67937	-1.32889	1.36566	-1.16865	-1.47672
ENSRNOT00000001871	Mepce	methylphosphate capping enzyme	1.67904	-1.21589	1.87197
ENSRNOT00000030645	Tbc1d2b	TBC1 domain family, member 2B	1.67864	2.92709	2.50576	1.57382	3.06465	2.88845
ENSRNOT00000018222	Plaur	plasminogen activator, urokinase receptor	1.67746	1.60945
ENSRNOT00000023035	RGD1560225	similar to nuclear factor of activated T-cells, cytoplasmic, calcineurin-dependent 1	1.67631	1.51686	1.31298	1.48267	-1.45768
ENSRNOT00000001982	Vps37c	vacuolar protein sorting 37 homolog C (S. cerevisiae)	1.67585	1.53554	1.38629	1.65835	1.75759	1.46109
ENSRNOT00000006765	Upp1	uridine phosphorylase 1	1.67519	5.45604	7.61664		3.91845	6.06292
ENSRNOT00000056174	Usp18	ubiquitin specific peptidase 18	1.67452	4.9309	6.61866	1.4857	5.04712	6.53137
ENSRNOT00000009448	Ccl2	chemokine (C-C motif) ligand 2	1.67394	1.6215	1.5319	1.56731	1.48121	1.3948
ENSRNOT00000044376	Mapk12	mitogen-activated protein kinase 12	1.67357	1.79275	1.61063	1.46224	1.30691
ENSRNOT00000012463	Map3k6	mitogen-activated protein kinase kinase kinase 6	1.67261	1.61318	1.19578
ENSRNOT00000008898	Cdkn2b	cyclin-dependent kinase inhibitor 2B (p15, inhibits CDK4)	1.67241	1.35789	2.17257	1.87146	1.39509
ENSRNOT00000008504	Hspa2	heat shock protein 2	1.6721	-1.24343	1.32277
ENSRNOT00000018494	Tnfrsf14	tumor necrosis factor receptor superfamily, member 14 (herpesvirus entry mediator)	1.67205	9.75081	7.1789	1.32649	7.48649	6.55409
ENSRNOT00000061070	F1M244_RAT	mitogen-activated protein kinase-activated protein kinase 2	1.67077	1.74101	1.48345	1.56366	1.6833	1.39312
ENSRNOT00000001089	Lims1	LIM and senescent cell antigen-like domains 1	1.67075	1.9742	2.60695	1.63898	1.68616	2.00901
ENSRNOT00000006423	Sntb1	syntrophin, beta 1	1.67049	11.001	10.605	1.61113	9.68838	9.33675
ENSRNOT00000013276	Swap70	SWAP switching B-cell complex 70	1.6704	1.56718	1.93241	1.72896	1.65332	1.81986
ENSRNOT00000067413	D4A0K3_RAT		1.66982	1.99039	1.55587	2.28667	-1.37805
ENSRNOT00000018101	Rassf4	Ras association (RalGDS/AF-6) domain family member 4	1.66976	2.41138	1.87258	1.52739	2.51003	1.92573
ENSRNOT00000003782	Rlim	ring finger protein, LIM domain interacting	1.66946	1.72339	1.24869	1.61086	1.65222
ENSRNOT00000065660	D3ZP74_RAT	AF4/FMR2 family, member 4	1.66663	1.52742	1.64687	1.68989
ENSRNOT00000048490	Ddx5	DEAD (Asp-Glu-Ala-Asp) box polypeptide 5	1.66629	1.43836	-1.15231	1.66362	1.4311	-1.25039
ENSRNOT00000019307	Chrna3	cholinergic receptor, nicotinic, alpha 3	1.66506	1.80462	1.84769		1.7502
ENSRNOT00000057278	Kcnk2	potassium channel, subfamily K, member 2	1.66354	-1.29094		-2.06002
ENSRNOT00000067346	D4A0K9_RAT		1.66073	1.60607	2.80356		1.33054	1.67145
ENSRNOT00000020383	Plekhf1	pleckstrin homology domain containing, family F (with FYVE domain) member 1	1.65943	1.87267		1.46341
ENSRNOT00000014351	Arrdc4	arrestin domain containing 4	1.65893	1.26705	2.99045	1.61709	1.24039	2.85423
ENSRNOT00000064942	D3Z881_RAT		1.65856	1.84778	-1.42687	1.51508	1.7764	-1.49728
ENSRNOT00000024412	Tulp4	tubby like protein 4	1.65836	1.62687	1.23262	1.64641	1.67485	1.37025
ENSRNOT00000003138	Kcnj12	potassium inwardly-rectifying channel, subfamily J, member 12	1.65829	1.44006	1.39137	1.74941	1.67538	1.68575
ENSRNOT00000023504	Irf7	interferon regulatory factor 7	1.65716	6.34352	10.458	1.65267	7.65763	14.369
ENSRNOT00000045288	Ptpn12	protein tyrosine phosphatase, non-receptor type 12	1.65669	2.16647	1.96295	1.63315	2.1652	1.85225
ENSRNOT00000035507	Aebp2	AE binding protein 2	1.65642	1.51982	1.32898	1.32858	1.55387
ENSRNOT00000065047	D3ZER0_RAT	LON peptidase N-terminal domain and ring finger 3	1.65498	3.31268	1.40259	2.38979
ENSRNOT00000009669	D3ZZ27_RAT	angiomotin	1.65439	1.39026	1.7267		1.82456
ENSRNOT00000033998	Radil	Ras association and DIL domains	1.65394	1.35068		1.32933
ENSRNOT00000046285	Tulp4	tubby like protein 4	1.65269	1.53882	1.29256	1.59239	1.65879	1.29025
ENSRNOT00000066916	RGD1359158	similar to RIKEN cDNA 1110059E24	1.65084	1.85549	2.43777	1.90706	2.00939	2.26587
ENSRNOT00000061297	RT1-S3	RT1 class Ib, locus S3	1.64949	2.60525	3.66426	1.50101	2.94414	4.24395
ENSRNOT00000035597	Stk40	serine/threonine kinase 40	1.64908	2.03397	1.48928	1.66558	1.89587
ENSRNOT00000018452	Tle4	transducin-like enhancer of split 4 (E(sp1) homolog, Drosophila)	1.64847	2.71276	1.60154	1.52907	2.60892	1.40373
ENSRNOT00000067009	Rlim	ring finger protein, LIM domain interacting	1.64692	1.62993	1.48696	1.64897
ENSRNOT00000007185	Rybp		1.64638	2.50136	1.93068	1.49274	2.35061	1.58244
ENSRNOT00000036194	D4ADX8_RAT		1.64621	1.57761	1.57141	1.71285
ENSRNOT00000014207	Cand2	cullin-associated and neddylation-dissociated 2 (putative)	1.6461	-1.46393	1.34762
ENSRNOT00000058623	Fam126b	family with sequence similarity 126, member B	1.64578	2.03028	1.36294	1.63476	2.31244	1.34778
ENSRNOT00000015115	RGD1308124	similar to KIAA1357 protein	1.64467	1.3412	1.8132
ENSRNOT00000000628	Cdkn1a	cyclin-dependent kinase inhibitor 1A	1.64438	1.29413	1.44994	1.2278
ENSRNOT00000029191	LOC680039	hypothetical protein LOC680039	1.64331	2.55211	1.30232	1.50345	2.74308	1.33673
ENSRNOT00000022055	Hmgcr	3-hydroxy-3-methylglutaryl-Coenzyme A reductase	1.64323	2.21071	1.3961	1.55866	1.72195
ENSRNOT00000068362	Fam129a	family with sequence similarity 129, member A	1.64219	4.84598	3.96347	1.35963	4.10832	4.60826
ENSRNOT00000009697	Gca	grancalcin	1.6417	2.13566	3.23313	1.58283	2.0957	2.90567
ENSRNOT00000038245	RGD1559496	similar to hypothetical protein	1.64086	1.66016	-1.22869	1.46122	1.29811	-1.30544
ENSRNOT00000017566	Kctd9	potassium channel tetramerisation domain containing 9	1.64079	1.85054	1.38021	1.29877
ENSRNOT00000044901	Runx1	runt-related transcription factor 1	1.63778	-1.14854	-1.62429	1.6166	-1.60034
ENSRNOT00000044287	Nr3c1	nuclear receptor subfamily 3, group C, member 1	1.63768	2.63861	2.40481	1.62261	2.66123	2.48164
ENSRNOT00000065002	GNDS_RAT	ral guanine nucleotide dissociation stimulator	1.63627	2.70963	1.73271	1.42517	2.52692	1.41513
ENSRNOT00000067995	Slc37a2	solute carrier family 37 (glycerol-3-phosphate transporter), member 2	1.63593	1.63243	1.80994	2.08268	1.35513
ENSRNOT00000032879	Pla2g16	phospholipase A2, group XVI	1.63492	3.30979	4.03001		2.66858	3.50901
ENSRNOT00000016538	D3ZC56_RAT		1.63451	2.30181	1.79793	1.45135	2.26522	1.35562
ENSRNOT00000042553	Trpc6	transient receptor potential cation channel, subfamily C, member 6	1.63451	1.43427		1.66206
ENSRNOT00000011395	B2RYK0_RAT	glucocorticoid induced transcript 1	1.6332	-2.33012	1.5182	-2.30553
ENSRNOT00000008987	Cd302	CD302 molecule	1.63278	2.50597	3.16785	2.79663	2.70575	2.86639
ENSRNOT00000067145	Sfmbt2	Scm-like with four mbt domains 2	1.63104	18.2493	23.2413	1.55929	17.4879	21.387
ENSRNOT00000021818	Lysmd3	lysM and putative peptidoglycan-binding domain-containing protein 3-like	1.63058	1.74974	1.29979	1.58162	1.85667	1.38857
ENSRNOT00000008365	Zbp1	Z-DNA binding protein 1	1.62988	8.06866	15.1703		7.76285	16.5954
ENSRNOT00000056025	Clasp2	cytoplasmic linker associated protein 2	1.62984	3.11004	2.35136	4.54567	1.52926
ENSRNOT00000033672	Crhr2	corticotropin releasing hormone receptor 2	1.6296		-1.32653
ENSRNOT00000024992	Trim21	tripartite motif-containing 21	1.6295	3.91942	3.20878	1.51852	3.9851	2.99617
ENSRNOT00000005270	RGD1564093	similar to RIKEN cDNA 2310036O22	1.62937	1.6098		1.40725
ENSRNOT00000055581	Sec24b	SEC24 family, member B (S. cerevisiae)	1.62913	2.01036	1.41163	1.32984	1.78756
ENSRNOT00000018952	Npy1r	neuropeptide Y receptor Y1	1.62813	1.23872	1.87837	1.98613	1.87846	2.28278
ENSRNOT00000056531	Cep63	centrosomal protein 63	1.62564	1.53441		-1.28776	-1.25371
ENSRNOT00000039953	Pion	pigeon homolog (Drosophila)	1.62437	3.25076	5.20792	1.53461	3.04594	5.79811
ENSRNOT00000011507	Mmp13	matrix metallopeptidase 13	1.62366	2.60933	9.46092		2.0065	4.87484
ENSRNOT00000045750	Sphk1	sphingosine kinase 1	1.62352	6.27419	1.51752		3.38733
ENSRNOT00000038546	Car13	similar to carbonic anhydrase 13	1.62308	2.8279	5.99219	1.96513	3.46609	5.98027
ENSRNOT00000005486	Ubtd2	ubiquitin domain containing 2	1.62301	3.47461	1.31679	1.35773	3.11443
ENSRNOT00000021577	Etv3	ets variant 3	1.6227	2.1438	1.27777	1.65993	2.01599	1.40568
ENSRNOT00000014401	RGD1305274	similar to RIKEN cDNA 2010305A19	1.62253	2.11489	1.55949	1.57223	2.13299	1.55538
ENSRNOT00000024897	Vwa1	von Willebrand factor A domain containing 1	1.62208		-1.27213	1.32274
ENSRNOT00000010028	Igsf8		1.62187	2.82109	8.57246	1.83037	2.63298	8.1885
ENSRNOT00000067515	Fam38a	family with sequence similarity 38, member A	1.61803	2.07259	1.567	1.58041	2.20903	1.77902
ENSRNOT00000068757	Frmd6	FERM domain containing 6	1.61788	1.41871	1.63575	1.37815
ENSRNOT00000066370	Prdm9	PR domain containing 9	1.61771		-1.53125	-1.43488
ENSRNOT00000042633	Plekho2	pleckstrin homology domain containing, family O member 2	1.61701	2.15099	2.13111	1.72989	2.29999	2.26013
ENSRNOT00000043872	Stard8	StAR-related lipid transfer (START) domain containing 8	1.61604	1.40306	1.45418	1.46131
ENSRNOT00000065472	RGD1561676	similar to Kelch domain containing 4	1.6154	1.49259	1.65074		1.59278
ENSRNOT00000033193	Max	Max protein, pseudogene 1	1.61457	2.40233	2.23754		2.14237	1.87297
ENSRNOT00000067955	RGD1565350	similar to Shb protein	1.61379	3.03343	1.41426	1.46933	2.73234
ENSRNOT00000002897	Lrrc8b	leucine rich repeat containing 8 family, member B	1.61156	-1.36405	1.78075	-1.27649
ENSRNOT00000048711	Cdc42ep3	CDC42 effector protein (Rho GTPase binding) 3	1.61104	1.77132
ENSRNOT00000016356	Fam82a2	family with sequence similarity 82, member A2	1.60967	6.55361	5.63316	1.44722	5.88663	6.168
ENSRNOT00000005885	Trib1	tribbles homolog 1 (Drosophila)	1.60957	-2.81237	-2.69814	1.76054	-3.05242	-3.09162
ENSRNOT00000015142	F1LWE5_RAT	LON peptidase N-terminal domain and ring finger 1	1.60896	-1.36042	2.30208	1.90444	1.82521
ENSRNOT00000036753	D3ZD79_RAT		1.60791	2.59803	1.68886	1.49521	2.59071	1.87708
ENSRNOT00000049247	Gtpbp1	GTP binding protein 1	1.60753	2.96404	3.50328	1.29963	2.65812	3.54734
ENSRNOT00000023067	Ttll4	tubulin tyrosine ligase-like family, member 4	1.60503	5.66733	2.40507	1.44625	5.92682	2.52615
ENSRNOT00000041303	LOC100360491	60S ribosomal protein L13-like	1.60394	1.31076	1.38687	1.44223
ENSRNOT00000043434	F1M589_RAT	promyelocytic leukemia	1.60344	3.91429	4.65564	1.40299	3.91787	4.30985
ENSRNOT00000032918	Irs2	insulin receptor substrate 2	1.60239	1.27855	-2.51149	1.40907	-3.02151
ENSRNOT00000044254	Gtf2f2	general transcription factor IIF, polypeptide 2	1.60002	2.66279	2.30431		2.49315	2.17322
ENSRNOT00000001683	Clip1	CAP-GLY domain containing linker protein 1	1.59961	1.4017	1.52737	1.70891	2.11366	1.64359
ENSRNOT00000039583	LOC683508	similar to Zinc finger X-linked protein ZXDB	1.59903	1.50833	1.38072	1.37557
ENSRNOT00000003689	LOC680586	hypothetical protein LOC680586	1.59865	2.1453	-1.52448	1.55188	2.21881	-1.57958
ENSRNOT00000034781	Top1	topoisomerase (DNA) I	1.59852	1.55012	1.40039		1.30977	1.25687
ENSRNOT00000068101	FXR1_RAT	fragile X mental retardation, autosomal homolog 1	1.597	1.85482	1.48801	1.60602	1.9209	1.46037
ENSRNOT00000063809	D3ZIC7_RAT		1.59658	3.14018	2.41929	1.40953	2.98416	2.58409
ENSRNOT00000049536	Stat2	signal transducer and activator of transcription 2	1.59654	3.34363	4.03177	1.50387	3.36881	4.16935
ENSRNOT00000010185	Arl6ip5	ADP-ribosylation-like factor 6 interacting protein 5	1.59537	1.61392	2.2656	1.50446	1.54648	2.08083
ENSRNOT00000051402	Arrdc4	arrestin domain containing 4	1.59496	2.37327	1.44319	2.31341
ENSRNOT00000026384	Rsph9	radial spoke head 9 homolog (Chlamydomonas)	1.59446	1.33016	1.51954		1.22107	1.32012
ENSRNOT00000002150	Usp25	ubiquitin specific peptidase 25	1.59441	3.15898	2.84778	1.46865	3.18238	2.8921
ENSRNOT00000066466	D3ZS40_RAT		1.59377	2.60298	3.11027	1.51058	2.40242	3.50032
ENSRNOT00000004904	F1M0R1_RAT		1.59246	8.53775	5.73699		7.6373	5.99688
ENSRNOT00000068180	Igsf9	immunoglobulin superfamily, member 9	1.59179	2.04586	1.38689	1.32449	1.8271	1.26121
ENSRNOT00000045349	F1LWP8_RAT		1.59168	1.6866	1.53294	1.77772
ENSRNOT00000017506	AL1A3_RAT	aldehyde dehydrogenase 1 family, member A3	1.5911	3.00449	1.80595		2.18343	1.58301
ENSRNOT00000055150	Crhr1	corticotropin releasing hormone receptor 1	1.59007	2.28331	2.44151	1.37412	1.92453	2.09123
ENSRNOT00000001403	Rilpl2	Rab interacting lysosomal protein-like 2	1.58979	1.22641	2.12244	1.54656	1.2863	2.25042
ENSRNOT00000003128	Tmem33	transmembrane protein 33	1.58963	5.58535	3.28812	1.6941	5.92254	3.76421
ENSRNOT00000046655	Bin1	bridging integrator 1	1.58828	-1.53923	1.72597	-1.51326	-2.02132
ENSRNOT00000055437	RGD1309621	similar to hypothetical protein FLJ10652	1.58822	1.99884	1.69294	2.00209
ENSRNOT00000008420	Spty2d1	SPT2, Suppressor of Ty, domain containing 1 (S. cerevisiae)	1.58818	1.48404
ENSRNOT00000014863	D4AA82_RAT	G protein-coupled receptor 179	1.58728	1.8849	1.24013
ENSRNOT00000064775	LOC360228	WDNM1 homolog	1.58499	2.27692	1.73114	1.58973	2.44901	1.80431
ENSRNOT00000059034	Ddx19a	DEAD (Asp-Glu-Ala-As) box polypeptide 19B	1.58499	1.99005	1.55297	1.79391	2.361	1.7344
ENSRNOT00000065561			1.58272	1.37413	1.80523	1.31998	1.30339	1.47085
ENSRNOT00000006407	Crk	v-crk sarcoma virus CT10 oncogene homolog (avian)	1.58218	1.71849	1.33533	1.66452
ENSRNOT00000036029	RGD1565728		1.58183	1.49938	1.54811		1.46055
ENSRNOT00000055498	F1M4M6_RAT	similar to KIAA0833 protein	1.58069		-1.83315	-1.643
ENSRNOT00000064244	Nmd3	NMD3 homolog (S. cerevisiae)	1.58016	1.36378	1.56952	1.26772	-1.27673
ENSRNOT00000037023	Shf	Src homology 2 domain containing F	1.57891	1.3788	1.67207		1.32612
ENSRNOT00000023422	Il7r	interleukin 7 receptor	1.57686	1.50004	3.88803	1.69444	1.76967	4.446
ENSRNOT00000000767	Mdga2	MAM domain containing glycosylphosphatidylinositol anchor 2	1.57536	1.48852		2.00031
ENSRNOT00000061884	Rb1cc1	RB1-inducible coiled-coil 1	1.57357	1.14208	1.58232	1.22396
ENSRNOT00000002361	Ppp1r2	protein phosphatase 1, regulatory (inhibitor) subunit 2	1.57303	1.6012	1.37776	1.53685	1.50078	1.33405
ENSRNOT00000017986	Gmeb2	glucocorticoid modulatory element binding protein 2	1.57204	1.9382	1.58606	1.98057
ENSRNOT00000014943	Socs7	suppressor of cytokine signaling 7	1.57023	3.22089	1.63403	1.5635	3.11408	1.67943
ENSRNOT00000065590	Amotl2	angiomotin like 2	1.57011	1.3986	1.44179	1.33883
ENSRNOT00000013093	Il18	interleukin 18	1.56834	2.35286	2.25661	1.46684	1.98849	1.83417
ENSRNOT00000015338	RGD1565350	similar to Shb protein	1.5673	2.46432	1.25056		1.95991
ENSRNOT00000057745	Nab2	Ngfi-A binding protein 2	1.56649	1.3953	1.35659	1.39226	1.48423
ENSRNOT00000024452	Lactb	lactamase, beta	1.56629	2.00402	2.06155	1.55094	2.05533	1.9623
ENSRNOT00000010277	Rbpsuh	recombination signal binding protein for immunoglobulin kappa J region	1.56628	2.04531	2.2418	1.50272	1.92665	2.12634
ENSRNOT00000030015	Vezt	vezatin, adherens junctions transmembrane protein	1.56576	1.96857	1.84806		1.88511	1.54794
ENSRNOT00000028527	Batf2	basic leucine zipper transcription factor, ATF-like 2	1.56573	3.6688	5.2984		3.66317	4.38261
ENSRNOT00000068702	E9PU51_RAT	sperm associated antigen 9	1.56569	2.41335	2.97455	1.41754	2.2949	2.71891
ENSRNOT00000059300	D3ZM51_RAT		1.56486	2.97035	-1.42193	1.78838	3.73723	-1.45983
ENSRNOT00000066532	Sema3c	sema domain, immunoglobulin domain (Ig), short basic domain, secreted, (semaphorin) 3C	1.56442	1.37292	1.31635	1.36236
ENSRNOT00000068756	Exoc5	exocyst complex component 5	1.56417	1.33604	1.62636	1.34969
ENSRNOT00000006853			1.56367	3.07696	1.5186	3.15135
ENSRNOT00000009321	Fam176a	family with sequence similarity 176, member A	1.56305	1.3155	1.52905	1.53026	1.50665	1.57487
ENSRNOT00000044486	Fam108b1	family with sequence similarity 108, member B1	1.56256	2.49422	1.33991	1.41195	2.15394
ENSRNOT00000044772	Cln3	ceroid-lipofuscinosis, neuronal 3	1.56158	2.32209	-1.84174	1.74535	2.91287	-1.41607
ENSRNOT00000032163	Sphk1	sphingosine kinase 1	1.561	8.19709	1.7514	1.54883	5.69311	1.74383
ENSRNOT00000037932	Ghrhr	growth hormone releasing hormone receptor	1.55994	1.39833	1.79881	1.69405	1.36198
ENSRNOT00000026426	Nid67	putative small membrane protein NID67	1.55867	1.29008	1.71926	1.5882	1.64799
ENSRNOT00000060144	Zbtb43	zinc finger and BTB domain containing 43	1.55547	1.21908	1.21498	1.27797	1.19675
ENSRNOT00000043891	Pvrl2	poliovirus receptor-related 2	1.55517	4.54464	4.31512	1.68766	5.09248	5.82417
ENSRNOT00000034363			1.55505	1.87383	1.67939	1.36184	1.43886	1.40796
ENSRNOT00000067620	Il12b	interleukin 12B	1.55057	2.92301	9.39614	1.49008	2.64988	8.68619
ENSRNOT00000067972	Vezt	vezatin, adherens junctions transmembrane protein	1.54976	1.94585	1.72703	1.35126	2.05001	1.60828
ENSRNOT00000040576	Ptpro	protein tyrosine phosphatase, receptor type, O	1.54944	1.80553	1.43068	1.88564	1.32296
ENSRNOT00000005262	Cpd	carboxypeptidase D	1.54811	1.61573		1.48195
ENSRNOT00000042729	Gk	glycerol kinase	1.54777	3.33101	6.09748		2.16895	3.094
ENSRNOT00000065362	Hif1a	hypoxia-inducible factor 1, alpha subunit (basic helix-loop-helix transcription factor)	1.5463	3.23282	4.64333	1.3875	2.84622	4.25496
ENSRNOT00000039377	Riok3	RIO kinase 3 (yeast)	1.54568	1.29498	3.29568	1.45042	1.33206	3.18227
ENSRNOT00000045399	Adam17	ADAM metallopeptidase domain 17	1.54454	1.94714	1.94983	1.57506	1.87563	2.02951
ENSRNOT00000010831	Cyp11a1	cytochrome P450, family 11, subfamily a, polypeptide 1	1.5444	1.26938		1.44991
ENSRNOT00000013558	Ly49i7	immunoreceptor Ly49i7	1.54427	1.67048	1.90253	1.55142	1.84123	1.60458
ENSRNOT00000007486	Zc4h2	zinc finger, C4H2 domain containing	1.54413	2.00596	1.6537	1.36373	1.82423	1.51709
ENSRNOT00000033228	Znf703	zinc finger protein 703	1.54355	-1.24886	1.3451	-1.19827	-1.27621
ENSRNOT00000047214	F1LX15_RAT		1.54353	1.36372	1.88754	2.07347	1.81123	2.1973
ENSRNOT00000065398	Tbc1d10a	TBC1 domain family, member 10a	1.5429	-1.21643	-1.26117	1.44052	-1.34177
ENSRNOT00000003770	Gfpt2	glutamine-fructose-6-phosphate transaminase 2	1.54209	1.65692	2.54879	1.26633	1.5443	1.94296
ENSRNOT00000016895	Ppp1r13b	protein phosphatase 1, regulatory (inhibitor) subunit 13B	1.54185		-1.27291
ENSRNOT00000061157	Sgk1	serum/glucocorticoid regulated kinase 1	1.54134	1.41079	1.371	1.58159	1.45175	1.37689
ENSRNOT00000014044	D4AE14_RAT		1.54118	1.35527	1.57715	1.34836
ENSRNOT00000018118	Cdc42	cell division cycle 42 (GTP binding protein)	1.53959	1.83744	1.77608	1.50329	1.40506	1.33426
ENSRNOT00000065616	F1M1K7_RAT	thymic stromal lymphopoietin	1.53832	1.25149	1.78073
ENSRNOT00000001338	D3ZXN6_RAT		1.53737	2.5984	1.53091	1.37795	2.42655	1.5396
ENSRNOT00000010607	Asam	adipocyte-specific adhesion molecule	1.53735	4.74613	5.99495	1.39962	3.82402	4.96433
ENSRNOT00000047320	Hspa13	heat shock protein 13	1.53538	1.55499	1.25836	1.79137	1.68763	1.32575
ENSRNOT00000068726	Dnajb5	DnaJ (Hsp40) homolog, subfamily B, member 5	1.53485	1.68348	1.49357	1.81708
ENSRNOT00000001935	Sh2b2	SH2B adaptor protein 2	1.53296	2.75184	3.20502	1.47885	2.68614	2.22225
ENSRNOT00000063770	Ptpn2	protein tyrosine phosphatase, non-receptor type 2	1.53267	1.65908	1.89575	1.33495	1.41299	1.43739
ENSRNOT00000060059	Cbll1	Cas-Br-M (murine) ecotropic retroviral transforming sequence-like 1	1.53177	-1.35365	1.52562	-1.58827
ENSRNOT00000000804	Jmjd1c	jumonji domain containing 1C	1.53122	-1.32763	1.57087	-1.34804
ENSRNOT00000066375	Src	v-src sarcoma (Schmidt-Ruppin A-2) viral oncogene homolog (avian)	1.53109	1.73382	2.0708	1.42235	1.78779	1.90618
ENSRNOT00000022056	Il33	interleukin 33	1.53091	10.7829	25.4257	1.55205	10.6555	33.3916
ENSRNOT00000052256	A1cf	APOBEC1 complementation factor	1.52993		-1.74426	-1.6881
ENSRNOT00000027341	B5DF40_RAT	transmembrane protein 151A	1.52917	2.152	1.34292	1.74816	2.37954	1.79102
ENSRNOT00000010223	Zfp800	zinc finger protein 800	1.5278	1.28891	1.52999	1.27603	-1.23655
ENSRNOT00000058321	D3ZF68_RAT		1.52743	6.70033	5.22727		4.42542	3.28959
ENSRNOT00000042870			1.5274	1.76473
ENSRNOT00000061814	Zcchc2	zinc finger, CCHC domain containing 2	1.5273	1.55405	2.46482	1.55953	1.53381	2.3819
ENSRNOT00000027125	B0BN78_RAT	TAF7 RNA polymerase II, TATA box binding protein (TBP)-associated factor, 55kDa	1.52703	1.50558	1.34089	1.50298	1.28802
ENSRNOT00000061939	RGD1565928		1.52702	2.1176	1.43722	1.62258
ENSRNOT00000065559	Rab8b	RAB8B, member RAS oncogene family	1.52619	2.0125	1.893	1.52149	2.01087	1.77745
ENSRNOT00000018318	S1pr1	sphingosine-1-phosphate receptor 1	1.52603	-2.06836	-1.60422	1.53753	-2.39243	-1.739
ENSRNOT00000029443	Slc15a3	solute carrier family 15, member 3	1.52576	2.10737	2.19335	1.45976	2.10079	2.08058
ENSRNOT00000001687	Clip1	CAP-GLY domain containing linker protein 1	1.5252	1.55809	1.47155	1.75133	1.90032	1.47182
ENSRNOT00000026839	Samd4b	sterile alpha motif domain containing 4B	1.52464	1.28695	1.47743	1.36388	1.29222	1.28276
ENSRNOT00000024568	Smarca5	SWI/SNF related, matrix associated, actin dependent regulator of chromatin, subfamily a, member 5	1.52428	1.87884	1.49019	1.40698	1.75472	1.31602
ENSRNOT00000026202	Sf3a2	splicing factor 3a, subunit 2	1.52351	-1.20064	1.46874	-1.33016
ENSRNOT00000064735	Cdc14a	CDC14 cell division cycle 14 homolog A (S. cerevisiae)	1.52317	-1.18461	-1.56156	1.50653	-1.70082
ENSRNOT00000026444	Mettl6	methyltransferase like 6	1.52085	-1.12453	1.44714
ENSRNOT00000040170	Mex3d	mex-3 homolog D (C. elegans)	1.52017	1.64794	2.06112		1.32264	1.3186
ENSRNOT00000059225	Atxn1l	ataxin 1-like	1.52013	1.31681	1.38606	1.3841	1.26734
ENSRNOT00000003104	Fip1l1	FIP1 like 1 (S. cerevisiae)	1.51999	1.2048	1.2886	-1.52159
ENSRNOT00000007790	Pgf	placental growth factor	1.51968	1.28415	1.52929	1.38489	1.32255
ENSRNOT00000018889	Dusp5	dual specificity phosphatase 5	1.51865	1.4819	2.46413	1.31574	1.20474	1.85544
ENSRNOT00000064340	Gk	glycerol kinase	1.51786	2.02307	4.14294	1.42226	1.89953	3.68222
ENSRNOT00000060727	D3ZI32_RAT	kinectin 1	1.51736	2.23621	1.58094	1.37732	2.02057	1.38318
ENSRNOT00000030224	Rundc3b	RUN domain containing 3B	1.516	1.54724	1.30198		1.33555
ENSRNOT00000055943	Atp10a	ATPase, class V, type 10A	1.51542	10.7814	6.70734	1.45678	9.85526	6.73674
ENSRNOT00000019002	Znf703	zinc finger protein 703	1.5148	-1.84125	-2.84842	1.42018	-1.61021	-2.84274
ENSRNOT00000060194	Brd2	bromodomain containing 2	1.51464	2.30452	1.45428	1.58473	2.47042	1.44108
ENSRNOT00000007367	Rbm3	RNA binding motif (RNP1, RRM) protein 3	1.51263	1.675	2.14467	1.4709	1.60736	2.0883
ENSRNOT00000011572	D4A7D4_RAT	solute carrier family 41, member 2	1.51258	2.70031	3.30857	1.43282	2.72224	2.97935
ENSRNOT00000063799	F1LWC3_RAT		1.51237	-1.39545	-1.91656	1.24031	-1.3775	-2.1186
ENSRNOT00000005363	Dnajb9	DnaJ (Hsp40) homolog, subfamily B, member 9	1.51157	-1.49744	1.80705	-1.50573
ENSRNOT00000020260	E9PT52_RAT		1.51023	1.49671	1.49569	1.29864
ENSRNOT00000063863	F1LRS4_RAT	numb homolog (Drosophila)	1.50999	1.82044	1.49916	1.17139	1.73772
ENSRNOT00000056995	Sp110	SP110 nuclear body protein	1.50955	3.18974	3.45316	1.45258	2.94307	3.28851
ENSRNOT00000012091	Nptn	neuroplastin	1.50822	1.44258
ENSRNOT00000008679	Map2k3	mitogen activated protein kinase kinase 3	1.50756	1.20969	1.3767
ENSRNOT00000021623	Rassf8	Ras association (RalGDS/AF-6) domain family (N-terminal) member 8	1.50637	2.84524	2.46409	1.34187	2.97195	2.03467
ENSRNOT00000059487	D3ZX91_RAT		1.50615	2.94752	2.91099	1.3229	2.64519	2.88327
ENSRNOT00000050533	Znf654	zinc finger protein 654	1.50603	1.32491	1.29483	1.396
ENSRNOT00000034570	Tmem38b	transmembrane protein 38B	1.50564	1.18375	3.15406	1.44778	1.29084	2.50168
ENSRNOT00000001551	Cabp1	calcium binding protein 1	1.50562	1.57928	1.68763		1.29596	1.3676
ENSRNOT00000005686	Irak3	interleukin-1 receptor-associated kinase 3	1.50482	2.43716	2.49263	1.62792	2.52566	2.79608
ENSRNOT00000017015			1.50416	1.5774	1.56074	1.43695
ENSRNOT00000011631	Atg4c	ATG4 autophagy related 4 homolog C (S. cerevisiae)	1.50398	1.91705	3.21539	1.4326	1.62718	2.43442
ENSRNOT00000048513	Map4k4	mitogen-activated protein kinase kinase kinase kinase 4	1.50175	2.5738	2.60591	1.68309	3.18238	3.02143
ENSRNOT00000055598	Hdgfrp3	hepatoma-derived growth factor, related protein 3	1.5014	1.64863	1.62499	1.71179	1.34974
ENSRNOT00000014684	Atad1	ATPase family, AAA domain containing 1	1.49938	3.34885	3.10349	1.31479	3.0336	2.94413
ENSRNOT00000018049	Sfpq	splicing factor proline/glutamine rich (polypyrimidine tract binding protein associated)	1.49853	1.86843	1.49813	1.82922
ENSRNOT00000015412	Phf11	PHD finger protein 11	1.49807	14.9433	39.1025	1.71802	12.3918	34.9576
ENSRNOT00000029660	Id1	inhibitor of DNA binding 1	1.49739	1.77795	1.35818	1.45236
ENSRNOT00000003959	Dpt	dermatopontin	1.49694		1.23392
ENSRNOT00000000009	Alx4	ALX homeobox 4	1.4966	1.58778	1.51461		1.39946
ENSRNOT00000055062	Gna13	guanine nucleotide binding protein (G protein), alpha 13	1.49652	1.56544	1.45058	1.54564	1.66436	1.39996
ENSRNOT00000032333	Csf2	colony stimulating factor 2 (granulocyte-macrophage)	1.49638	1.84409	1.91967	1.44125	2.49707	1.86939
ENSRNOT00000004699	Prkca	protein kinase C, alpha	1.49531	1.42244	1.68037	1.72469
ENSRNOT00000040151	Eif4enif1	eukaryotic translation initiation factor 4E nuclear import factor 1	1.49516	2.0582	1.36976	1.89224
ENSRNOT00000046135	Lcp2	lymphocyte cytosolic protein 2	1.49426	1.62782	1.25967	1.37472	1.55679
ENSRNOT00000013445	Serinc3	serine incorporator 3	1.4938	2.02369	1.96234	1.29301	1.74362	1.91662
ENSRNOT00000064370	Dph3	DPH3, KTI11 homolog (S. cerevisiae)	1.49369	1.79614	1.75432	1.63665	1.97019	1.6304
ENSRNOT00000037571	D4A783_RAT		1.49325	1.49925	1.40582	1.49019	1.26227	1.4779
ENSRNOT00000010020	Dok1	docking protein 1	1.49269	2.31588	1.71697	1.57214	2.7886	2.20574
ENSRNOT00000013743	Cuedc1	CUE domain containing 1	1.49257	1.79162	2.03543	1.55878	1.93736	1.38285
ENSRNOT00000024933	Ampd3	adenosine monophosphate deaminase 3	1.49237	-1.23193	3.70504	1.40223	-1.19114	3.11551
ENSRNOT00000033112	C6	complement component 6	1.49034		-1.25245	-1.49691
ENSRNOT00000042562	Nrp2	neuropilin 2	1.48894	2.02471	1.65412		1.6723	1.64189
ENSRNOT00000041054	Kcnb2	potassium voltage gated channel, Shab-related subfamily, member 2	1.48876	1.5704	1.65044		1.77232	1.40466
ENSRNOT00000046061	Mmel1	membrane metallo-endopeptidase-like 1	1.48873	1.38674		1.29191
ENSRNOT00000018843	Arhgap26	Rho GTPase activating protein 26	1.48852	1.65395	1.54538	2.11694
ENSRNOT00000041354	Atp2b1	ATPase, Ca++ transporting, plasma membrane 1	1.48835	-1.59939	1.61421	-1.55931
ENSRNOT00000038257	RGD1559496	similar to hypothetical protein	1.48757	1.29439	1.62716	1.48319
ENSRNOT00000065765	Ino80d	INO80 complex subunit D	1.48683	1.54132	-1.46718	1.34757	1.53709	-1.43728
ENSRNOT00000067174	Fgd6	FYVE, RhoGEF and PH domain containing 6	1.48563	1.43136	1.29643	1.28252	1.47639
ENSRNOT00000039277	RGD1305469	similar to RIKEN cDNA 9030221M09 gene	1.48545	2.01634	1.18104	1.35361	1.88177
ENSRNOT00000058649	G3bp1	GTPase activating protein (SH3 domain) binding protein 1	1.48527	1.25711	1.46024	1.29453
ENSRNOT00000039392	F1M372_RAT		1.48442	1.75342	3.62059	1.50099	1.89705	3.86665
ENSRNOT00000049667	Hspa1a	heat shock 70kD protein 1B (mapped)	1.48396	1.46373	1.67595	1.43888	1.40283	1.6865
ENSRNOT00000000640	Ftsjd2	ring finger protein 8	1.48318	1.54939	3.58166		2.75904
ENSRNOT00000015166	Pragmin	pragma of Rnd2	1.4825	1.77943	1.51453	1.37193
ENSRNOT00000029200	LOC680039	hypothetical protein LOC680039	1.48235	2.48157	1.32758	2.58274
ENSRNOT00000016924	F1M2H7_RAT		1.48228	5.29967	3.28211	1.53562	5.26696	3.79746
ENSRNOT00000009743	RGD1563120	similar to RIKEN cDNA 2210009G21	1.48223	2.36861	1.48034	1.28452	2.30213
ENSRNOT00000046637	E9PTD5_RAT	polycomb group ring finger 5	1.48205	2.85028	2.51236		2.81391	1.95251
ENSRNOT00000024214	Ncoa5	nuclear receptor coactivator 5	1.48186	1.85638	1.62596	2.19085
ENSRNOT00000067072	Siglec10	sialic acid binding Ig-like lectin 10	1.48041	2.42909	3.47688	1.28702	2.17577	2.92177
ENSRNOT00000032149	F1LXV1_RAT		1.47876	1.38851
ENSRNOT00000026742	Dph3	DPH3, KTI11 homolog (S. cerevisiae)	1.47866	1.76179	1.86015	1.48908	1.82597	1.40867
ENSRNOT00000058332	Fam38a	family with sequence similarity 38, member A	1.47849	1.75959	1.3537	1.44541	1.85303	1.51221
ENSRNOT00000049423	Ccnh	cyclin H	1.47761	1.23662	-1.32179	1.42629	1.22437	-1.63634
ENSRNOT00000057829	D4A0K3_RAT		1.47748	1.75304	-1.17427	1.38377	1.95402	-1.35573
ENSRNOT00000014697	Akap13	A kinase (PRKA) anchor protein 13	1.47687	-1.33264	1.86937	1.35447	-1.34955
ENSRNOT00000018776	Lcn2	lipocalin 2	1.47605	16.0577	55.1877	1.67447	9.62592	44.6668
ENSRNOT00000039002	Slc38a2	solute carrier family 38, member 2	1.47591	1.41411	-1.70422	1.57189	1.59539	-1.86811
ENSRNOT00000055963	Slfn8	schlafen 8	1.47556	3.14481	2.50833	1.44282	3.21742	2.38983
ENSRNOT00000004609	Myo1d	myosin ID	1.47386	1.39108		1.51925	1.38535
ENSRNOT00000038275			1.47382	1.30289	1.34244	1.25808
ENSRNOT00000044070	Wt1	Wilms tumor 1	1.47368	1.39186		1.40355	1.32795
ENSRNOT00000006454	Flrt3	fibronectin leucine rich transmembrane protein 3	1.47365	1.37898	1.45365	1.25346
ENSRNOT00000050286	D3ZG07_RAT	Sm protein F-like	1.47361		-1.28914
ENSRNOT00000024286	Rab8b	RAB8B, member RAS oncogene family	1.47357	2.10221	1.90844	1.52635	2.15958	1.82267
ENSRNOT00000065416	Ptpn6	protein tyrosine phosphatase, non-receptor type 6	1.47293		1.30885
ENSRNOT00000033160			1.47288	1.62516	1.6587	1.35357	1.64024	1.8943
ENSRNOT00000006266	LOC685808	similar to transmembrane NK cell receptor 2B4	1.47223	6.61346	10.3618		3.99403	6.43313
ENSRNOT00000063885	Cuedc1	CUE domain containing 1	1.47121	2.16667	2.04224	1.37086	2.07734	1.58125
ENSRNOT00000050342	Dyrk1a	dual-specificity tyrosine-(Y)-phosphorylation regulated kinase 1A	1.47086	-1.09007	1.39369	-1.16613	-1.2539
ENSRNOT00000022635	Slc12a7	solute carrier family 12 (potassium/chloride transporters), member 7	1.47057	1.6772	2.5339	1.39812	1.8673	2.22903
ENSRNOT00000018634	Fyb	FYN binding protein (FYB-120/130)	1.47054	2.63976	2.86153		1.85886	2.05285
ENSRNOT00000010911	Eif6		1.47046	2.13528	2.47676	1.54493	1.99945	2.45283
ENSRNOT00000040843	D3ZH97_RAT	enhancer of polycomb homolog 1	1.46959	1.48912		1.3076
ENSRNOT00000063856	D3ZG60_RAT	eukaryotic translation initiation factor 4 gamma, 3	1.46946	1.71508	1.97852		1.36803	1.87372
ENSRNOT00000024826	Isg20	interferon stimulated exonuclease gene 20	1.46902	2.67782	4.03531	1.2141	1.9883	3.4331
ENSRNOT00000033684	Appbp2	amyloid beta precursor protein (cytoplasmic tail) binding protein 2	1.4685	1.1282	-1.30327	1.54554	1.21959	-1.31445
ENSRNOT00000066098	Ppap2a	phosphatidic acid phosphatase type 2A	1.46808	3.47732	1.94315	1.51609	3.55446	2.10686
ENSRNOT00000033984	Trafd1	TRAF type zinc finger domain containing 1	1.46685	2.8792	2.46293	1.57118	3.22842	2.58421
ENSRNOT00000041091	LOC691141	hypothetical protein LOC691141	1.46681	3.50954	4.05888	1.54125	3.42657	4.24113
ENSRNOT00000007077	Fjx1	four jointed box 1 (Drosophila)	1.4668	1.87875	1.47107	1.63953	1.47216
ENSRNOT00000065058	Ing5		1.46647	1.35816	1.36804	1.39025
ENSRNOT00000018149	G3bp1	GTPase activating protein (SH3 domain) binding protein 1	1.46568	1.50265	1.45614	1.49539
ENSRNOT00000005443	LOC688019	similar to THAP domain containing, apoptosis associated protein 2	1.4656	2.49022	2.17571	1.41812	3.18297	1.98316
ENSRNOT00000036328	Gpr35	G protein-coupled receptor 35	1.46532	6.12077	2.55914	1.24574	4.15623	1.96434
ENSRNOT00000016409			1.46491	1.26418	1.28754
ENSRNOT00000008350	Klf10	Kruppel-like factor 10	1.46489	1.25547	2.22113		1.43892
ENSRNOT00000001093	Dse	dermatan sulfate epimerase	1.46476	2.05384	1.25296	1.23501	1.68154
ENSRNOT00000016884	RGD1565693	similar to GLE1-like, RNA export mediator isoform 1	1.46432	1.51964		1.44356
ENSRNOT00000041916	Kat5	K(lysine) acetyltransferase 5	1.46431	1.35606	1.61556		1.29565
ENSRNOT00000067752	D3ZSR2_RAT		1.46422	1.25806	-1.321	1.48708	1.35067	-1.25112
ENSRNOT00000066147	Unc13b	unc-13 homolog B (C. elegans)	1.46378	1.55259	1.50757
ENSRNOT00000064888	Tmem33	transmembrane protein 33	1.46297	2.80779	2.24744	1.48951	2.73259	2.26087
ENSRNOT00000008851	D3ZCX4_RAT		1.46181	1.36889	1.31733	1.36952
ENSRNOT00000048858	RT1-CE10	RT1 class I, locus CE10	1.46174	1.94804	1.99735	1.69759	2.51076	2.69631
ENSRNOT00000058703	Nt5c3	5'-nucleotidase, cytosolic III	1.45967	2.88408	4.24327	1.53935	2.98202	3.94713
ENSRNOT00000011653	LOC100366017		1.45938	1.83679	1.60738	1.53032	1.8546	1.7092
ENSRNOT00000014029			1.45906	3.93376	3.09292		3.13251	2.65101
ENSRNOT00000023502	Fam160a2	family with sequence similarity 160, member A2	1.45855	1.61389	1.43246		1.40592
ENSRNOT00000014726	Amd1-ps2		1.45806	1.3416	1.58907	1.19402
ENSRNOT00000056440	Baz2b	bromodomain adjacent to zinc finger domain, 2B	1.45787	3.23743		3.00448
ENSRNOT00000032158	D4AA77_RAT		1.45634	1.59005	1.83389	1.4021	1.85591	2.33577
ENSRNOT00000057557	Mbnl2	muscleblind-like 2	1.45581	1.22864	1.44137	1.32404	1.29593
ENSRNOT00000066079	Fermt2	fermitin family homolog 2 (Drosophila)	1.45563	2.95256	4.45189	1.42856	3.17959	4.16714
ENSRNOT00000017613	Ankrd12	ankyrin repeat domain 12	1.45527	1.32538	1.66563	1.28824	-1.2664
ENSRNOT00000046661	Ccnf	cyclin F	1.45375	1.77326	1.69873	1.45745	1.58969	1.69799
ENSRNOT00000064291	Heatr5a	HEAT repeat containing 5A	1.45352	1.70025	1.23852	1.36448	1.73943	1.37416
ENSRNOT00000030200			1.45317	1.42388		1.21161
ENSRNOT00000018272	Tle4	transducin-like enhancer of split 4 (E(sp1) homolog, Drosophila)	1.45205	2.06663	1.54109	2.14178
ENSRNOT00000016327	Rasa2	RAS p21 protein activator 2	1.45123	2.14803	1.30907	1.29793	2.11557
ENSRNOT00000005438	F1LNJ1_RAT	leucine-rich repeat kinase 2	1.45117	2.68039	1.88708	1.39241	2.71058	2.21168
ENSRNOT00000004749	Tbc1d9	TBC1 domain family, member 9	1.45106	-1.72697	1.68604		-2.02834	1.34479
ENSRNOT00000042648	Nlgn3	neuroligin 3	1.44975	1.32153	1.41557
ENSRNOT00000000037	Fgfrl1	fibroblast growth factor receptor-like 1	1.4495	1.53429	1.66885		1.46207
ENSRNOT00000030558	LOC499779	similar to RIKEN cDNA 2900010J23	1.44861	1.40543	1.36561		1.27244
ENSRNOT00000051132	Fam123b	family with sequence similarity 123, member B	1.44821	1.9177	1.37708	1.57305
ENSRNOT00000019618	Slc7a8	solute carrier family 7 (cationic amino acid transporter, y+ system), member 8	1.44681	1.4918	1.58791	1.36224	1.3988	1.44885
ENSRNOT00000067591	Ccdc88a	coiled coil domain containing 88A	1.44615	2.30442	1.28238	1.35051	2.25694
ENSRNOT00000067666	Ppap2a	phosphatidic acid phosphatase type 2A	1.44531	2.91135	1.80066	1.43292	2.91559	1.77064
ENSRNOT00000056677	D3ZQU3_RAT		1.44462	1.69831	1.32469
ENSRNOT00000029045	Tmtc3	transmembrane and tetratricopeptide repeat containing 3	1.44435	2.84633	2.18261	1.49422	2.9374	2.41871
ENSRNOT00000050021	LOC501396	rCG43589-like	1.44402		1.30084
ENSRNOT00000003519	Flt4	fms-related tyrosine kinase 4	1.44401	1.93699	2.45858		1.54385
ENSRNOT00000045319	Zufsp	zinc finger with UFM1-specific peptidase domain	1.44398	2.16561	1.91041	1.33626	2.22458	1.87077
ENSRNOT00000012611	Ogfr	opioid growth factor receptor	1.44356	2.97442	3.50128		2.92354	4.02087
ENSRNOT00000008865	Cst7	cystatin F (leukocystatin)	1.44331	2.18647	5.09994		1.84681	5.22546
ENSRNOT00000067546	F1LU85_RAT		1.44201	-1.21963	-1.37056	1.36245	-1.45215	-1.68304
ENSRNOT00000003557	LOC100361993		1.44191	1.39575	1.37943
ENSRNOT00000005407	F1LWD5_RAT		1.4419	1.32964	1.43552	1.33426
ENSRNOT00000046215	Rai14	retinoic acid induced 14	1.44158	6.22342	7.32788	1.51355	6.4895	6.31525
ENSRNOT00000016328	Dusp4	dual specificity phosphatase 4	1.44142	1.56854	1.31504	1.28134	1.23938
ENSRNOT00000025743	Pdcd1	programmed cell death 1	1.4414	1.81722	1.51659	1.28427	1.65939	1.54388
ENSRNOT00000037022	D4AAY1_RAT		1.44127	1.28889
ENSRNOT00000022833	Pstpip2	proline-serine-threonine phosphatase-interacting protein 2	1.44124	3.02108	3.87645	1.50379	2.99397	4.04552
ENSRNOT00000033136	F1M0L0_RAT		1.44093	-1.28211		-1.23839
ENSRNOT00000023568	Fam160a2	family with sequence similarity 160, member A2	1.44016	1.43029	1.45215	1.26887	1.51694
ENSRNOT00000005990	Actn1	actinin, alpha 1	1.4401	1.99949	2.19669		1.71879	1.54272
ENSRNOT00000004138	Cdgap	Cdc42 GTPase-activating protein	1.43968	3.90493	1.69684		3.22183	1.41335
ENSRNOT00000026783	Ptrf	polymerase I and transcript release factor	1.43933	1.90352	1.56832		1.68476	1.98059
ENSRNOT00000025052	Aars	alanyl-tRNA synthetase	1.43911	2.75683	2.65706	1.75953	3.3413	2.73472
ENSRNOT00000054742	LOC293989	cytochrome P450-like	1.43865	1.49807	1.21982		1.36266
ENSRNOT00000002292	Crybg3	beta-gamma crystallin domain containing 3	1.43821	-1.41679	-2.80247	1.4341	-1.24384	-2.85536
ENSRNOT00000024959	Mitd1	MIT, microtubule interacting and transport, domain containing 1	1.43804	5.47962	4.63009	1.33465	5.00483	3.85174
ENSRNOT00000049102	Tes	testis derived transcript	1.43643	1.20439	1.67377	1.34137	1.49876
ENSRNOT00000043787	F1M3A4_RAT		1.43574	1.54039	1.73716	1.36593	1.80508	1.39796
ENSRNOT00000021738	Polr2d	polymerase (RNA) II (DNA directed) polypeptide D	1.43569	1.58456	1.55428	1.31308	1.42895	1.39693
ENSRNOT00000006618	Ahr	aryl hydrocarbon receptor	1.43567	3.44918		3.10018	1.62348
ENSRNOT00000059524	Abl2	v-abl Abelson murine leukemia viral oncogene homolog 2 (arg, Abelson-related gene)	1.4353	2.69615	1.46576	1.36699	2.95943	1.45915
ENSRNOT00000014289	Nsmaf	neutral sphingomyelinase (N-SMase) activation associated factor	1.43525	1.95253	2.05599	1.27041	1.98856	1.76372
ENSRNOT00000024528	F1LV99_RAT		1.43498	1.27736	1.35852		1.30601	1.28804
ENSRNOT00000049753	Mgat5b	mannosyl (alpha-1,6-)-glycoprotein beta-1,6-N-acetyl-glucosaminyltransferase, isozyme B	1.43458	1.46247	1.41869		1.62004
ENSRNOT00000033400			1.43393	1.38093	1.39501		1.29601
ENSRNOT00000041937	Kif1b	6-phosphogluconate dehydrogenase, decarboxylating-like	1.43231	-1.25728		-1.55514
ENSRNOT00000065094	Elk4	ELK4, ETS-domain protein (SRF accessory protein 1)	1.4319	1.57009	-1.21399	1.41504	1.55627	-1.32738
ENSRNOT00000068731	Lrrfip2	leucine rich repeat (in FLII) interacting protein 2	1.43125	1.59479	1.42503	1.69905
ENSRNOT00000041882	E9PTM5_RAT		1.43016	1.26111	1.51742	1.34368
ENSRNOT00000039797	Pilra	similar to paired immunoglobin-like type 2 receptor alpha	1.42959	1.34243	1.93103	1.41096	1.36398	1.654
ENSRNOT00000045642	D3ZX37_RAT	transcription factor 7-like 2 (T-cell specific, HMG-box)	1.42953	2.05407	1.41551	2.58562
ENSRNOT00000068605	Ptk2b	PTK2B protein tyrosine kinase 2 beta	1.42896	2.92756	3.38342		3.11461	3.48109
ENSRNOT00000000544	F1LNL8_RAT	RT1 class I, locus A3	1.42895	2.06525	2.87219	1.39845	2.23928	2.90295
ENSRNOT00000026373	Gnao1	guanine nucleotide binding protein (G protein), alpha activating activity polypeptide O	1.42853	1.42698	1.30427		1.26304
ENSRNOT00000007139	Prp15	RGD1559532	1.42774		1.53346	1.4225
ENSRNOT00000013726	Tdrd7	tudor domain containing 7	1.42772	2.21368	2.09241	1.37014	2.14529	1.94147
ENSRNOT00000027972	F1LME7_RAT	pleckstrin homology-like domain, family A, member 2	1.42739	1.54108	1.69459	1.4109	1.43419	1.44911
ENSRNOT00000035531	Ikzf5	IKAROS family zinc finger 5	1.42687	2.43362	1.44099		2.20853	1.33454
ENSRNOT00000008427	Sfrs6	splicing factor, arginine/serine-rich 6	1.42666	1.54353	-1.20948	1.44321	1.63321	-1.39656
ENSRNOT00000021143	C20orf165	chromosome 20 open reading frame 165	1.42641	1.7496		1.82954
ENSRNOT00000008238	Ppm1a	protein phosphatase 1A, magnesium dependent, alpha isoform	1.42578	1.46725	1.26137	1.40729	1.40361
ENSRNOT00000048676	Erc1	ELKS/RAB6-interacting/CAST family member 1	1.42516	1.51179	2.09226		1.37157
ENSRNOT00000064667	Whamm	WAS protein homolog associated with actin, golgi membranes and microtubules	1.42513	1.45651	1.57236		1.37782
ENSRNOT00000060767	Akap12	A kinase (PRKA) anchor protein 12	1.42402	1.58279	1.37708	1.27082	1.33879	1.41952
ENSRNOT00000018693	F1LWK7_RAT		1.42313		-1.28909
ENSRNOT00000021178	Stxbp1	syntaxin binding protein 1	1.42274	1.73447	1.59421		1.61828	1.70522
ENSRNOT00000018554	Ntng2	netrin G2	1.42273	1.7417	1.60239	1.59789	1.73569
ENSRNOT00000016813	Rab5a	RAB5A, member RAS oncogene family-like	1.42137		1.28239	1.36718
ENSRNOT00000006069	Fez2	fasciculation and elongation protein zeta 2 (zygin II)	1.41947	1.82475		2.92361	1.51606
ENSRNOT00000017017	RGD1559786	similar to RIKEN cDNA 0610037L13	1.419	1.46166	1.35096	1.51569
ENSRNOT00000064695	Rin2	Ras and Rab interactor 2	1.41865	1.76269	1.7083		1.29637	1.26018
ENSRNOT00000036092	ZDHC2_RAT	zinc finger, DHHC-type containing 2	1.41821	1.57588	3.07194	1.41099	1.62157	2.13003
ENSRNOT00000006971	Hal	histidine ammonia lyase	1.41815	1.76805	1.72516	1.34403	1.7555	1.6861
ENSRNOT00000049734	D3ZHE9_RAT		1.41767	1.16883	1.28159	1.30124
ENSRNOT00000047960	Shank3	SH3 and multiple ankyrin repeat domains 3	1.41763	2.12804	2.24594		1.47198	1.91117
ENSRNOT00000047791	Orc1l	origin recognition complex, subunit 1-like (yeast)	1.41639	1.45723	1.42813	1.6277	1.85802	2.0051
ENSRNOT00000060933	Slc12a7	solute carrier family 12 (potassium/chloride transporters), member 7	1.41574	1.73535	2.3075	1.44181	1.87029	2.46047
ENSRNOT00000064579	Gpd2	glycerol-3-phosphate dehydrogenase 2, mitochondrial	1.41548	1.72549	1.25365	1.28656	1.59766	1.27613
ENSRNOT00000060121	Gpr31	G protein-coupled receptor 31	1.41539	3.09149	3.63436		2.07367	3.76697
ENSRNOT00000016324	Sptlc2	serine palmitoyltransferase, long chain base subunit 2	1.41402	1.73604	1.63673	1.27062	1.56142	1.40401
ENSRNOT00000021216	Neurl2	neuralized homolog 2 (Drosophila)	1.41295	1.80697		1.68659
ENSRNOT00000066649	Whamm	WAS protein homolog associated with actin, golgi membranes and microtubules	1.4123	1.3859	2.26869		1.25934	1.98387
ENSRNOT00000014650	Mobkl1a	MOB1, Mps One Binder kinase activator-like 1A (yeast)	1.412	1.36498		1.32549	-1.25703
ENSRNOT00000067589	LOC367289	similar to CG4699-PA, isoform A	1.41175		-1.58387
ENSRNOT00000065078	Strn3	striatin, calmodulin binding protein 3	1.4113	-1.44393	-1.49049		-1.8861	-1.58956
ENSRNOT00000013344	Rnf19a	ring finger protein 19A	1.41117	1.43613	1.37559	1.50616
ENSRNOT00000015518	Hnrnph2	heterogeneous nuclear ribonucleoprotein H2 (H')	1.41113	1.91761	1.52922	1.45612	1.8619	1.43863
ENSRNOT00000042687	D3ZX37_RAT	transcription factor 7-like 2 (T-cell specific, HMG-box)	1.41092	2.39473	-1.86535	1.68851	3.22315	-1.59159
ENSRNOT00000002173	Usp16	ubiquitin specific peptidase 16	1.41076	1.18378	1.48412	1.22083
ENSRNOT00000013439	Tmem88	transmembrane protein 88	1.41037	1.27185	1.30567	1.1927
ENSRNOT00000007999	Azin1	antizyme inhibitor 1	1.40982	1.53031	1.17183
ENSRNOT00000056865	Ung	uracil-DNA glycosylase	1.40967		1.25812
ENSRNOT00000039829	Srp54a	hypothetical protein LOC100359558	1.40846	1.93243	1.90634	1.41611	2.07978	2.3014
ENSRNOT00000022814	Zbtb43	zinc finger and BTB domain containing 43	1.40794	1.61788
ENSRNOT00000068354	Pfkfb3	6-phosphofructo-2-kinase/fructose-2,6-biphosphatase 3	1.40732	2.67412	2.57227	1.34007	2.77323	2.71351
ENSRNOT00000061430	Srf	serum response factor (c-fos serum response element-binding transcription factor)	1.40719	1.18103	1.72623	1.35311	1.20724	1.5875
ENSRNOT00000044975	Tapbp	TAP binding protein	1.40677	2.78958	3.78954	1.46923	3.16168	4.18661
ENSRNOT00000060595	Parp8	poly (ADP-ribose) polymerase family, member 8	1.40607	4.87936	3.09506	1.36104	4.99893	3.15491
ENSRNOT00000064332	Slc1a5	solute carrier family 1 (neutral amino acid transporter), member 5	1.40587	-1.86361	1.46369	1.21046	-1.59573
ENSRNOT00000065301	P85A_RAT	phosphoinositide-3-kinase, regulatory subunit 1 (alpha)	1.4057	-1.15552	1.51369	-1.18687
ENSRNOT00000030036	Ptk2b	PTK2B protein tyrosine kinase 2 beta	1.40566	2.90406	3.7282	1.27899	2.90464	3.78723
ENSRNOT00000016474	Galnt7	UDP-N-acetyl-alpha-D-galactosamine:polypeptide N-acetylgalactosaminyltransferase 7 (GalNAc-T7)	1.4055	1.63915	-1.46715		1.40502	-1.89136
ENSRNOT00000051364	Tlk2	tousled-like kinase 2	1.40497	2.93603	2.20898		2.89747	1.91203
ENSRNOT00000048508	Sbno2	strawberry notch homolog 2 (Drosophila)	1.40448	3.80683	1.58476	1.53947	4.81254	1.5488
ENSRNOT00000024955	Xirp1	xin actin-binding repeat containing 1	1.40444	1.64775	1.46764		1.49952
ENSRNOT00000060142			1.40441	-1.4425	-1.40428	1.55688	-1.26701
ENSRNOT00000065922	D4A9E0_RAT		1.40421		1.57218
ENSRNOT00000055110	LOC691397	similar to PI-3-kinase-related kinase SMG-1	1.40408	1.63252	1.31321	1.35681	1.47373
ENSRNOT00000061114	RT1-CE7	RT1 class I, locus CE11	1.40403	2.65907	2.25066	1.38769	2.72417	2.46187
ENSRNOT00000067669	Aars	alanyl-tRNA synthetase	1.40355	2.37816	2.15056	1.4237	2.7915	2.30516
ENSRNOT00000047180	Rbms1	RNA binding motif, single stranded interacting protein 1	1.40223	2.32602	2.15694	1.28505	2.16406	2.08047
ENSRNOT00000001113	Nfkbil1	nuclear factor of kappa light polypeptide gene enhancer in B-cells inhibitor-like 1	1.4021	1.43115	1.36777	1.6723	1.24229
ENSRNOT00000016859	Thsd1	thrombospondin, type I, domain containing 1	1.40087	1.22203	1.30218	1.28819
ENSRNOT00000027499	Fam53c	family with sequence similarity 53, member C	1.39999	1.44275	1.36918	1.71897
ENSRNOT00000028628	Sf1	splicing factor 1	1.3996	-1.16111		-1.21363
ENSRNOT00000017550	D3ZER0_RAT	LON peptidase N-terminal domain and ring finger 3	1.39952	3.19262	1.28009	2.77932
ENSRNOT00000032015	Ifi27l2b	interferon, alpha-inducible protein 27 like 2B	1.39835	1.61597	2.18266	1.2373	1.61263	2.54996
ENSRNOT00000041430	Gzmb	granzyme B	1.39821	2.80364	2.40668		1.70319	1.90494
ENSRNOT00000046906	Rlf	rearranged L-myc fusion	1.39774	1.60981	1.48353		1.42454
ENSRNOT00000050639	Grm5	glutamate receptor, metabotropic 5	1.39742	1.30335	1.28495		1.2129	1.27361
ENSRNOT00000034944	Akirin1	akirin 1	1.3974	1.51003	1.43144	1.32146	1.55283	1.41871
ENSRNOT00000019542	Kcnip3	Kv channel interacting protein 3, calsenilin	1.39712	1.63757	1.66996		1.59345	1.7253
ENSRNOT00000006129	Ikzf1	IKAROS family zinc finger 1	1.39701	2.4646	1.68266		2.04493	1.31141
ENSRNOT00000011481	D4A3V3_RAT		1.39693	4.68654	5.60818		4.08761	4.8589
ENSRNOT00000028089	Rnd2	Rho family GTPase 2	1.39677	1.33185	1.37469	1.38281	1.30888	1.26803
ENSRNOT00000044288			1.39631	3.00373		1.90696
ENSRNOT00000035448	Gcnt2	similar to 60S ribosomal protein L9	1.39579	2.16732	7.13731		2.15668	4.79977
ENSRNOT00000024947	Tubb6	tubulin, beta 6	1.39545	1.72597	2.57088	1.312	1.58288	2.18442
ENSRNOT00000059999	F1M126_RAT		1.3948	2.92215	1.65838	1.33109	2.39069	1.66515
ENSRNOT00000014971			1.39439	1.35841	1.70222	1.57392	1.28383
ENSRNOT00000051566	D3ZX37_RAT	transcription factor 7-like 2 (T-cell specific, HMG-box)	1.39361	2.084	-1.51266	1.26763	2.28042	-1.27284
ENSRNOT00000064204	Clip1	CAP-GLY domain containing linker protein 1	1.39259	1.49742	1.36025	1.49086	1.71282	1.30723
ENSRNOT00000026470	Jund		1.3924		-1.12248
ENSRNOT00000026652	Gdf15	growth differentiation factor 15	1.39232	-1.94547	1.56428	1.56847	-1.76739	1.31615
ENSRNOT00000023537	Zyx	zyxin	1.39166	1.17702	1.82939	1.51536	1.32383	1.8327
ENSRNOT00000042515	Trpc1	transient receptor potential cation channel, subfamily C, member 1	1.39161	1.1776	1.49227	1.26064
ENSRNOT00000026760	Stat3	signal transducer and activator of transcription 3	1.39159	2.45613	2.3679	1.24392	2.31808	2.34991
ENSRNOT00000012394	Osgin2	oxidative stress induced growth inhibitor family member 2	1.3913	1.68836	1.50597	1.53095	1.85645	1.65279
ENSRNOT00000064398	Gramd1b	GRAM domain containing 1B	1.39098	1.50788	1.25711	1.42678
ENSRNOT00000045241	D3ZHQ9_RAT		1.39096	1.5636	1.439	1.74014
ENSRNOT00000065677	LOC689399	hypothetical protein LOC689399	1.39013	1.30045	1.43586	-1.26214
ENSRNOT00000066235	Klhl8	kelch-like 8 (Drosophila)	1.39004	2.85642	1.36738	2.7653
ENSRNOT00000047708	Mthfd2l	methylenetetrahydrofolate dehydrogenase (NADP+ dependent) 2-like	1.38996	1.30163	1.61166	1.52411	1.39579	1.4659
ENSRNOT00000010484	Klhl38	kelch-like 38 (Drosophila)	1.38975	2.36212	1.49661		2.02189	1.44446
ENSRNOT00000022886	D3Z9Y0_RAT		1.38952	1.19886	1.42042	1.24056
ENSRNOT00000011662	Zfyve1	zinc finger, FYVE domain containing 1	1.38947	-1.45483	-1.15756	1.24297	-1.31193
ENSRNOT00000023952	Car12	carbonic anyhydrase 12	1.38931	1.60613		-1.24556
ENSRNOT00000027860	Htra1	HtrA serine peptidase 1	1.38928	2.64647	4.3696		2.57012	3.87673
ENSRNOT00000017347	Prmt10	protein arginine methyltransferase 10 (putative)	1.38888	1.29542	1.42112	1.1742
ENSRNOT00000010620	Sema7a	sema domain, immunoglobulin domain (Ig), and GPI membrane anchor, (semaphorin) 7A	1.38769	2.92483	2.91113		2.70289	2.3016
ENSRNOT00000064042	Krit1	KRIT1, ankyrin repeat containing	1.38728	2.19709	1.36391	1.29762	2.22492	1.26758
ENSRNOT00000008008	Rhob	ras homolog gene family, member B	1.38652	-1.87933	-2.17453	1.4603	-1.69004	-2.81691
ENSRNOT00000035611	Kpna1	karyopherin alpha 1	1.38581	1.31425	1.38475	1.3777
ENSRNOT00000056862	Sema4a	sema domain, immunoglobulin domain (Ig), transmembrane domain (TM) and short cytoplasmic domain, (semaphorin) 4A	1.38579	2.86706	4.95731	1.40526	2.80541	5.26357
ENSRNOT00000007853	Pex13	peroxisomal biogenesis factor 13	1.38577	1.65074	1.30677	1.66137
ENSRNOT00000068418	Malt1	mucosa associated lymphoid tissue lymphoma translocation gene 1	1.38513	2.11101	1.54228	1.3926	1.58351
ENSRNOT00000002119	RGD1563888	similar to DNA segment, Chr 16, ERATO Doi 472, expressed	1.38459	-1.30166	-1.88807	1.48119	-1.26179	-1.82528
ENSRNOT00000066131	Mgll	monoglyceride lipase	1.38391	2.13946	1.75384	1.366	2.55718	2.03288
ENSRNOT00000020102	D3ZN71_RAT		1.38365	1.38913	1.35561		1.2652	1.24987
ENSRNOT00000066277	Melk	maternal embryonic leucine zipper kinase	1.38334		-1.54959	-1.2794
ENSRNOT00000020810	RGD1309759	similar to cDNA sequence BC013529	1.38327	1.67836	2.65246	1.3413	1.58781	2.42613
ENSRNOT00000067421	Pkn2	protein kinase N2	1.3826	1.79311	1.63865		1.50434
ENSRNOT00000061017	LOC100361629	ERBB2 interacting protein-like	1.38135	1.2398	-1.23756	1.56793	1.3671	-1.30863
ENSRNOT00000008261	Pmepa1	prostate transmembrane protein, androgen induced 1	1.3806	1.56585	1.74812		1.53991	1.65517
ENSRNOT00000038610	Neurl3	neuralized homolog 3 (Drosophila)	1.38036	-1.1803	1.43525	1.31919
ENSRNOT00000017485	Dennd5a	DENN/MADD domain containing 5A	1.38004	1.41332	1.18161	1.31907	1.43161	1.24582
ENSRNOT00000060336	Gcnt2	similar to 60S ribosomal protein L9	1.37996	2.57388	8.2946	1.25573	1.58282	5.12761
ENSRNOT00000060698	Midn	midnolin	1.37973	1.5938		1.20792	-1.27565
ENSRNOT00000013390	Polr3d	polymerase (RNA) III (DNA directed) polypeptide D	1.37933	1.32792	1.20229	1.41518	1.22371
ENSRNOT00000008516	Cdk2	cyclin dependent kinase 2	1.37923		-1.27543	-1.44922
ENSRNOT00000021124	Jup	junction plakoglobin	1.37888	1.34648		1.34445
ENSRNOT00000040133	Il2ra	interleukin 2 receptor, alpha	1.37875	4.33081	3.57765	1.50609	4.1619	3.70397
ENSRNOT00000011563	Batf	basic leucine zipper transcription factor, ATF-like	1.3787	5.37364	3.59858		3.57814	3.25134
ENSRNOT00000015179	Vcl	vinculin	1.37841	1.8	2.46859	1.26915	1.64576	2.41661
ENSRNOT00000003823	Cxcl6	chemokine (C-X-C motif) ligand 6 (granulocyte chemotactic protein 2)	1.37836	1.27601	2.11676	1.39439	1.2679	1.51897
ENSRNOT00000014023	Fam126a	family with sequence similarity 126, member A	1.37824	1.47325	1.29217	1.55838
ENSRNOT00000012831	Il12a	interleukin 12A	1.37823	2.67752	1.40779		2.25453	1.30914
ENSRNOT00000047246	Rbm12	RNA binding motif protein 12	1.37773	1.4356	1.25651	1.52397
ENSRNOT00000010375	C1galt1	core 1 synthase, glycoprotein-N-acetylgalactosamine 3-beta-galactosyltransferase, 1	1.37713	1.44409	1.23304	1.35758	1.44422
ENSRNOT00000000352	Cd24	CD24 molecule	1.37703	2.3692	1.36876	1.42913	2.24646	1.38608
ENSRNOT00000068046	D3ZYZ2_RAT		1.37698	-1.7856	1.44428	-1.84669
ENSRNOT00000028887	Pcna	proliferating cell nuclear antigen	1.37695	1.35918	1.38572	1.42065	1.33055
ENSRNOT00000003096	Fip1l1	FIP1 like 1 (S. cerevisiae)	1.37643	-1.29319	1.64774	1.40174
ENSRNOT00000002885	Sod1	superoxide dismutase 1, soluble	1.37616	1.22164	1.45902		1.30998
ENSRNOT00000026680	Ankrd28	ankyrin repeat domain 28	1.37603	-4.58539	1.3493	-4.95615
ENSRNOT00000013585	Pdcd10	programmed cell death 10	1.37587	1.8607	1.69436	1.32599	1.67363	1.59227
ENSRNOT00000000670			1.37484	1.68404	1.80514		1.586	1.54444
ENSRNOT00000057008	Myo6	myosin VI	1.37438	1.25071		1.35882
ENSRNOT00000065225	Ehf	ets homologous factor	1.37414	1.65055	1.54967		1.51868	1.25306
ENSRNOT00000037809	Ext1	exostoses (multiple) 1	1.37408	1.71491	1.33925		1.44541
ENSRNOT00000055711	Slc44a3	solute carrier family 44, member 3	1.37389	1.37044	1.56302	1.34018	1.70334	1.62061
ENSRNOT00000005195	F1LPD3_RAT	centrosomal protein 350	1.37304	1.75		2.07719
ENSRNOT00000067256	Bckdhb	branched chain keto acid dehydrogenase E1, beta polypeptide	1.37274	2.0698	3.67202	1.41218	2.25337	4.09291
ENSRNOT00000054752	D3ZX14_RAT		1.37265		1.68699
ENSRNOT00000022693	Casp7	caspase 7	1.37245	2.24766	2.83209	1.38871	2.39179	2.55523
ENSRNOT00000055422	Trib3	tribbles homolog 3 (Drosophila)	1.37199	2.02546	3.28786	1.82312	2.97241	3.19358
ENSRNOT00000065834	Eml4	echinoderm microtubule associated protein like 4	1.37099	3.60664	1.28601	2.98104
ENSRNOT00000058581	RGD1559612	similar to tigger transposable element derived 2	1.37055	1.36524	1.27867	1.54276
ENSRNOT00000010648	Adam17	ADAM metallopeptidase domain 17	1.37046	1.76455	1.85484	1.55351	1.87501	2.04974
ENSRNOT00000011326	RGD1309995	similar to CG13957-PA	1.37001	1.8528	1.576	1.28784	1.71689	1.377
ENSRNOT00000000748	Ipmk	inositol polyphosphate multikinase	1.36977	1.43938	1.27294	1.53551
ENSRNOT00000010384	Hipk2	homeodomain interacting protein kinase 2	1.36869	1.32233	1.29988	1.49286
ENSRNOT00000021693	Mpzl2	myelin protein zero-like 2	1.36816	1.25226	1.50179	1.21461
ENSRNOT00000059117	Rbms1	RNA binding motif, single stranded interacting protein 1	1.36783	1.93257	1.8297		1.80551	1.63347
ENSRNOT00000016818	D3ZS01_RAT	RALBP1 associated Eps domain containing 1	1.36769	-1.5677	-1.51237	1.60576	-1.24765	-2.21761
ENSRNOT00000021269	F1LUZ8_RAT		1.36643	1.29307	1.46018	1.28632	1.25424	1.35202
ENSRNOT00000020702	Dnajc25	DnaJ (Hsp40) homolog, subfamily C, member 25	1.36625	2.10838	3.0801	1.27372	1.84047	2.65632
ENSRNOT00000024831	Smad7	SMAD family member 7	1.36508	1.26751	1.26954	1.38192
ENSRNOT00000054890	Inpp5a	inositol polyphosphate-5-phosphatase A	1.3645	-1.16303	1.32521	1.31477	-1.1291
ENSRNOT00000050858	Pdlim5	PDZ and LIM domain 5	1.36442	-1.16382	-1.49417	1.25108	-1.46036
ENSRNOT00000009584	Zfp189	zinc finger protein 189	1.36422	1.3501	1.45245	1.47347
ENSRNOT00000037224	Epb4.1l2	erythrocyte membrane protein band 4.1-like 2	1.36414	1.5562	2.39692		1.32914	1.51046
ENSRNOT00000002779	Ifngr2	interferon gamma receptor 2	1.36336	2.15191	2.11903	1.19781	2.08691	2.03535
ENSRNOT00000022854	Ppp1r7	protein phosphatase 1, regulatory (inhibitor) subunit 7	1.36293	1.73303	1.60817	1.44045	1.80716	1.63985
ENSRNOT00000015605	Wbp4	WW domain binding protein 4 (formin binding protein 21)	1.36264	1.24598		1.28032
ENSRNOT00000068025	Eea1	early endosome antigen 1	1.36226	1.57797	-1.17742	1.30162	1.51426	-1.39917
ENSRNOT00000005961	Adss	adenylosuccinate synthase	1.36215	1.13884	-1.27871	1.38489	1.1746	-1.2378
ENSRNOT00000012407	Phf13	PHD finger protein 13	1.36209	1.41978
ENSRNOT00000025257	Lipg	lipase, endothelial	1.3615	5.42071	7.66611		4.65643	4.74498
ENSRNOT00000038964	Tatdn2	TatD DNase domain containing 2	1.36131	1.48264	2.20392	1.32797	1.38577	1.77492
ENSRNOT00000012503	F1M032_RAT		1.36113	1.63236		1.54715	1.29739
ENSRNOT00000041690	Olr623	olfactory receptor 623	1.36078	1.62765		-1.24537
ENSRNOT00000067139	LOC100361793	keratin associated protein 12-1-like	1.36052	1.65405	1.43975		1.37771	1.28667
ENSRNOT00000054790	Anxa1	annexin A1	1.36021	1.3643	1.37288	1.39404	1.3689	1.31192
ENSRNOT00000000558	Zbtb22	zinc finger and BTB domain containing 22	1.35978	1.4743	1.32176	1.50768
ENSRNOT00000027337	Slc4a3	solute carrier family 4 (anion exchanger), member 3	1.35957		-1.23305
ENSRNOT00000040760	Tle2	transducin-like enhancer of split 2 (E(sp1) homolog, Drosophila)	1.35957		1.28091	1.46445
ENSRNOT00000032782	Plekhm3	pleckstrin homology domain containing, family M, member 3	1.35929	-2.75914	1.37964	-2.63036
ENSRNOT00000028518	Gapdhs	glyceraldehyde-3-phosphate dehydrogenase, spermatogenic	1.35766	1.45138		1.44572
ENSRNOT00000025046	Nsun6	NOL1/NOP2/Sun domain family, member 6	1.35734	1.43198	1.33268
ENSRNOT00000022387	Pdlim5	PDZ and LIM domain 5	1.35683	-2.0448		-1.50904	-1.9281
ENSRNOT00000051512	Nfasc	neurofascin	1.35574	1.48636	1.44427	1.68512	1.28962
ENSRNOT00000067776	Epb49	erythrocyte membrane protein band 4.9 (dematin)	1.35532	1.50923	1.66715		1.53781	1.65726
ENSRNOT00000035142	Lrrc8e	leucine rich repeat containing 8 family, member E	1.35509		1.23628
ENSRNOT00000057317	Fam26f	family with sequence similarity 26, member F	1.35497	3.29634	4.54819	1.43285	2.75402	5.07691
ENSRNOT00000055627	E9PU51_RAT	sperm associated antigen 9	1.35493	2.02539	2.33622	1.2341	1.89885	2.21515
ENSRNOT00000017364	Nkx2-2	NK2 homeobox 2	1.35472	1.33005	1.48078	1.49103
ENSRNOT00000006584	Syap1	synapse associated protein 1	1.35394	1.36796	1.51933	1.32567	1.43116	1.39513
ENSRNOT00000056869	F1LYI8_RAT		1.35324	1.49173	1.7011	1.38347	1.65104	1.69254
ENSRNOT00000027404	Agrn	agrin	1.35313	1.37033	1.31136		1.25067
ENSRNOT00000036040	Ifi204	interferon activated gene 204	1.35307	2.91726	2.90518	1.27327	2.75363	2.74373
ENSRNOT00000014479	Ythdf2	YTH domain family, member 2	1.35298	1.40057	-1.43997	1.3238	1.46373	-1.47295
ENSRNOT00000060695	D4AE49_RAT		1.35287	2.21959	-1.30563	1.38502	2.26646	-1.37924
ENSRNOT00000039540	Ppfia4	protein tyrosine phosphatase, receptor type, f polypeptide (PTPRF), interacting protein (liprin), alpha 4	1.3527		-1.37763
ENSRNOT00000055689	F1M8R7_RAT		1.35197	1.32288	1.33425	1.35897
ENSRNOT00000000909	Cggbp1	CGG triplet repeat binding protein 1	1.35152	1.31366	1.31496	1.37584
ENSRNOT00000019121	Rab32	RAB32, member RAS oncogene family	1.35124	1.58685	1.30373	1.36558	1.61828	1.49374
ENSRNOT00000022194	Serpinb9	serpin peptidase inhibitor, clade B (ovalbumin), member 9	1.3511	1.56316	3.30588	1.29464	1.46208	3.62616
ENSRNOT00000032510	LOC502684	hypothetical protein LOC502684	1.35094	1.55505	1.84721	1.39387
ENSRNOT00000020736	Gcnt1	glucosaminyl (N-acetyl) transferase 1, core 2 (beta-1,6-N-acetylglucosaminyltransferase)	1.35083	-3.25888	-2.77839	1.4963	-2.69005	-2.61725
ENSRNOT00000037806	F7	coagulation factor VII (serum prothrombin conversion accelerator)	1.35046	4.97	6.05127	1.21197	4.3177	3.85897
ENSRNOT00000010271	Pnrc1	proline-rich nuclear receptor coactivator 1	1.35015	1.39558	1.47117	1.37511	1.33429	1.43471
ENSRNOT00000039059	Cdc42bpb	CDC42 binding protein kinase beta (DMPK-like)	1.34886	1.67744	1.50115	1.28724	1.70519	1.49014
ENSRNOT00000002443	F1M3W7_RAT		1.34831	1.73312	1.45571	1.35554	1.7595	1.47973
ENSRNOT00000002114	Nfe2l2	nuclear factor, erythroid derived 2, like 2	1.34804	1.33561	1.36768	1.36343
ENSRNOT00000003326	Hcls1	hematopoietic cell specific Lyn substrate 1	1.34683	1.76179	2.555	1.39866	1.8702	2.59754
ENSRNOT00000008310	Tle2	transducin-like enhancer of split 2 (E(sp1) homolog, Drosophila)	1.34639	2.19399	1.79781		1.73149	1.46388
ENSRNOT00000068528	Rfx5	regulatory factor X, 5 (influences HLA class II expression)	1.34548	2.80317	1.83216	1.26347	2.50535	1.73109
ENSRNOT00000065893	Fbrsl1	fibrosin-like 1	1.34512	-1.24547	-1.47823	1.33635	-1.21632	-1.7435
ENSRNOT00000023153	Gcom1	GRINL1A complex locus	1.3448	1.3093	1.27242		1.388	1.41755
ENSRNOT00000022799	Slc25a33	solute carrier family 25, member 33	1.34316	-1.2024	1.50273
ENSRNOT00000021487	RGD1308694	similar to hypothetical protein MGC47256	1.34234	1.9608	1.59853		1.62639	1.50241
ENSRNOT00000060215	Fyb	FYN binding protein (FYB-120/130)	1.34227	2.25058	2.73481		2.05561	2.46994
ENSRNOT00000012216	C3ar1	complement component 3a receptor 1	1.34198	-1.94351	-2.38273	1.24203	-1.83224	-2.92134
ENSRNOT00000064540	Cited1	Cbp/p300-interacting transactivator with Glu/Asp-rich carboxy-terminal domain 1	1.34164	1.416	1.42568	1.37283	1.24933
ENSRNOT00000022227	RGD1562091	similar to expressed sequence C79127	1.34036	1.86239	3.0721	1.48871	1.98755	3.49107
ENSRNOT00000018927	Npdc1	neural proliferation, differentiation and control, 1	1.33969	1.32301		1.2635
ENSRNOT00000023555	Apob48r	apolipoprotein B48 receptor	1.33954	1.77857	1.56348	2.16062	1.42486
ENSRNOT00000047127	D3ZX37_RAT	transcription factor 7-like 2 (T-cell specific, HMG-box)	1.33924	1.8668	-1.46987		1.96609	-1.2241
ENSRNOT00000013602	RGD1308907	similar to FLJ20689	1.33812	-1.49458	-1.29393	1.28794	-1.40441	-1.33785
ENSRNOT00000002946	Dspp	dentin sialophosphoprotein	1.33792	1.59852	1.63192	1.30122
ENSRNOT00000021864	Camk2n1	calcium/calmodulin-dependent protein kinase II inhibitor 1	1.33754	1.46235	1.28869	1.23647	1.43151	1.27948
ENSRNOT00000043192	PQLC1_RAT		1.33732	1.96523	1.51658	1.24223	1.88724	1.54727
ENSRNOT00000067900	Arhgap28	Rho GTPase activating protein 28	1.33728	2.17186	1.9872	1.331	2.66308	1.52129
ENSRNOT00000065698	Gmeb2	glucocorticoid modulatory element binding protein 2	1.33722	1.41184	1.30818	1.42685
ENSRNOT00000068664	Slc31a2	solute carrier family 31 (copper transporters), member 2	1.33615	1.60695	2.12267	1.21546	1.41333	1.81383
ENSRNOT00000047741	SFR15_RAT	splicing factor, arginine/serine-rich 15	1.33598	1.26879	-1.19516	1.23998	1.38944	-1.34714
ENSRNOT00000019338	Btbd10	BTB (POZ) domain containing 10	1.33598	1.75093	1.53438		1.75689
ENSRNOT00000067380	F1LRS4_RAT	numb homolog (Drosophila)	1.33509	1.61977		1.51212
ENSRNOT00000012946	Tf	signal recognition particle receptor, B subunit	1.33506	1.22174		1.29423
ENSRNOT00000013852	Tmod3	tropomodulin 3	1.33502	1.68806	1.76975	1.36032	1.76102	1.83827
ENSRNOT00000060749	F1M9L3_RAT		1.33501	1.54549	1.3467	1.41518	1.76284	1.58395
ENSRNOT00000039551	D4ADE8_RAT	DEAD (Asp-Glu-Ala-Asp) box polypeptide 3, X-linked	1.33488	1.55821	1.32542	1.46171	1.64564	1.39235
ENSRNOT00000025550	Rbm17	RNA binding motif protein 17	1.33427	1.89735	1.34419	1.43371	1.93065	1.25131
ENSRNOT00000058907	Slc22a5	solute carrier family 22 (organic cation/carnitine transporter), member 5	1.33379	2.34509	1.62984		1.98007	1.48061
ENSRNOT00000068197	Sbno2	strawberry notch homolog 2 (Drosophila)	1.33365	3.98447	3.49492	1.25619	3.70414	3.21617
ENSRNOT00000020374	D3ZUC3_RAT		1.33349	1.62123	1.81188		1.54814	1.49838
ENSRNOT00000043493	D4AAD3_RAT		1.33328	1.16811	1.3193		1.4307
ENSRNOT00000010962	Akirin2	akirin 2	1.33206	1.37284	1.77772	1.33918	1.26672	1.63678
ENSRNOT00000046491	Slc23a2	solute carrier family 23 (nucleobase transporters), member 2	1.33066	2.02563	1.32872	1.29807	1.88768
ENSRNOT00000036663	Heca	headcase homolog (Drosophila)	1.33012	-1.22856	-1.50678	1.1964	-1.16981	-1.66505
ENSRNOT00000014670	D4A1T3_RAT		1.32937	2.3068	1.84953	1.28513	2.2528	1.66153
ENSRNOT00000003106	D3ZN89_RAT		1.32924	1.53107	1.48338	1.51223
ENSRNOT00000046054	Bmp1	bone morphogenetic protein 1	1.32917	1.31496		1.30151
ENSRNOT00000065866	F1M2K1_RAT	zinc finger, CW-type with PWWP domain 1	1.32888	1.66279	1.39545	1.52129	1.3443
ENSRNOT00000056161			1.32848	1.20228		1.28275
ENSRNOT00000064403	F1M3W7_RAT		1.32826	2.01229	1.42943		1.83121	1.4
ENSRNOT00000066631	Gmds	GDP-mannose 4, 6-dehydratase	1.32814	1.38367	1.28149	1.21033
ENSRNOT00000050501	LOC691877		1.32807	1.36528	1.34514	1.34275
ENSRNOT00000009160	Cd302	CD302 molecule	1.32806	1.44779	1.70659	1.26325	1.34586	1.6137
ENSRNOT00000014604	Braf	v-raf murine sarcoma viral oncogene homolog B1	1.32782	1.24564	1.2942	1.30845
ENSRNOT00000043469	Ccnc	cyclin C	1.32668	2.30171	2.43228	1.37592	2.09277	2.54834
ENSRNOT00000049779	RGD1560455	similar to RIKEN cDNA A630033H20 gene	1.32656	-1.63654	2.14509	1.51848	-1.57222	1.77317
ENSRNOT00000037986	F1M7E2_RAT		1.32655	1.23837	1.2399		1.26847
ENSRNOT00000012977	Cyp2j4	cytochrome P450, family 2, subfamily j, polypeptide 4	1.32645	1.23499	1.30113	1.2511
ENSRNOT00000001544	Slc37a1	solute carrier family 37 (glycerol-3-phosphate transporter), member 1	1.32576	3.37133	3.95978	1.2442	3.41028	4.07107
ENSRNOT00000068565	Map4k4	mitogen-activated protein kinase kinase kinase kinase 4	1.32567	1.91091	1.66655	1.23107	1.83475	1.63672
ENSRNOT00000044866	Sf1	splicing factor 1	1.32563	1.19626	1.25687	1.1712
ENSRNOT00000018684	D3ZI66_RAT	ring finger protein 149	1.32539	2.07056	3.00662	1.23252	2.18953	2.87038
ENSRNOT00000027987	Yif1b	Yip1 interacting factor homolog B (S. cerevisiae)	1.32511	1.31199		1.3361
ENSRNOT00000046676	F1LYZ3_RAT		1.3251	1.33412		1.59228
ENSRNOT00000036791	D3ZAA6_RAT		1.32477	1.67304	1.25895	1.71725
ENSRNOT00000067499	Nsmaf	neutral sphingomyelinase (N-SMase) activation associated factor	1.32438	1.84921	1.8955	1.22858	1.73114	1.65857
ENSRNOT00000018695	Enpp3	ectonucleotide pyrophosphatase/phosphodiesterase 3	1.32401	1.35437	3.49392		1.93636
ENSRNOT00000038032	Twf1	twinfilin, actin-binding protein, homolog 1 (Drosophila)	1.32398	1.49687		1.46443
ENSRNOT00000060337	D4AAP1_RAT		1.32398	1.3657		1.64919
ENSRNOT00000050609	Esam	endothelial cell adhesion molecule	1.32314	3.53834	5.77106		2.50952	3.63279
ENSRNOT00000019256	Sclt1	sodium channel and clathrin linker 1	1.32191	1.51729	1.29774	1.39344	-1.21622
ENSRNOT00000027891	Fosl1	fos-like antigen 1	1.32188	4.43979	1.4093	3.75767
ENSRNOT00000017032	Rsrc1		1.32157	1.36337		1.51333
ENSRNOT00000066692	Sorbs2	sorbin and SH3 domain containing 2	1.32144	-1.43651	-1.36046
ENSRNOT00000021189	Stxbp1	syntaxin binding protein 1	1.32139	1.8457	1.63622		1.83017	1.7511
ENSRNOT00000067371	Vamp2	vesicle-associated membrane protein 2	1.32096	-1.75486		-1.86972	-1.36295
ENSRNOT00000040664	Itgb4	integrin, beta 4	1.3209		-1.24888	-1.55371
ENSRNOT00000034347	D4AE49_RAT		1.32059	2.31734	-1.47371	1.56479	2.45299	-1.29835
ENSRNOT00000066154	Slc1a4	solute carrier family 1 (glutamate/neutral amino acid transporter), member 4	1.31988	1.78904	4.13245	1.31545	2.00625	3.74601
ENSRNOT00000014506	Gmeb1	glucocorticoid modulatory element binding protein 1	1.31961	1.19332	-1.55778		-2.13157
ENSRNOT00000016389	D3Z8W2_RAT	alkB, alkylation repair homolog (E. coli)	1.31953	1.6366	1.26425		1.49315
ENSRNOT00000025474	F1M222_RAT		1.31946		-1.26568
ENSRNOT00000057506	Rora	RAR-related orphan receptor A	1.3194	-1.3917	1.40447		-1.43068
ENSRNOT00000049877	Zfp260	zinc finger protein 260	1.31888	-1.80979	1.38454	1.25603	-1.53023
ENSRNOT00000044212	Slc19a1	solute carrier family 19 (folate transporter), member 1	1.3186	1.33604		1.27333
ENSRNOT00000067616	Ece1	endothelin converting enzyme 1	1.31855	3.59773	4.10594	1.30601	3.36692	3.99963
ENSRNOT00000057599	D4A8K7_RAT		1.31825	1.2335		1.28309
ENSRNOT00000055160	F1LW49_RAT		1.31759	1.27565		1.25561
ENSRNOT00000031901	Smurf1	similar to RIKEN cDNA 4930431E10	1.31682	2.40875	1.90442	1.37984	2.76422	1.8377
ENSRNOT00000067222	2011-09-01	septin 11	1.31662	1.56912		1.30312
ENSRNOT00000066239	Mthfs	5,10-methenyltetrahydrofolate synthetase (5-formyltetrahydrofolate cyclo-ligase)	1.31626	1.47909	1.35366	1.26423	1.50866	1.41224
ENSRNOT00000019898	Rhbdd1	rhomboid domain containing 1	1.31572	1.43754	1.64842	1.34559	1.61891	1.65625
ENSRNOT00000028885	Slc23a2	solute carrier family 23 (nucleobase transporters), member 2	1.3153	2.05003	1.38468	1.31593	2.02366
ENSRNOT00000007968	Alg13	asparagine-linked glycosylation 13 homolog (S. cerevisiae)	1.3149	1.55123	1.30281	1.42221	1.68898	1.27941
ENSRNOT00000059885	E9PTB9_RAT	C-type lectin domain family 7, member a	1.31435	1.30151	1.42759	1.30485	1.32509	1.44218
ENSRNOT00000026677	F10	coagulation factor X	1.31428	4.13756	13.6319		3.42964	11.4125
ENSRNOT00000029646	Eif3i	eukaryotic translation initiation factor 3, subunit I	1.31405	1.32155	1.17425
ENSRNOT00000065386	LOC100362710	T-cell lymphoma invasion and metastasis 2	1.31392	1.28699
ENSRNOT00000037232	Epb4.1l2	erythrocyte membrane protein band 4.1-like 2	1.31387	1.62998	2.65097		1.518	1.92896
ENSRNOT00000050159	RT1-N1	RT1 class Ib, locus N2	1.31356	2.29469	2.45693	1.24308	2.21596	2.67479
ENSRNOT00000012587	Ccdc109b	coiled-coil domain containing 109B	1.31298	1.27667	1.29829	1.29867	1.44491	1.30197
ENSRNOT00000033916	Naf1	nuclear assembly factor 1 homolog (S. cerevisiae)	1.31274	1.52931		1.59603
ENSRNOT00000002715	Rcan1	regulator of calcineurin 1	1.31262	-1.51347	-1.31828	1.32133	-1.44591	-1.37355
ENSRNOT00000067116	Eif4enif1	eukaryotic translation initiation factor 4E nuclear import factor 1	1.31224	1.90581	1.28832	1.93433
ENSRNOT00000006356	Sec24a	SEC24 family, member A (S. cerevisiae)	1.31176	-1.2341		-1.32858
ENSRNOT00000023189	Cdr2	cerebellar degeneration-related 2	1.31124	1.2503	-1.16624	-1.372
ENSRNOT00000064752	Jtb	jumping translocation breakpoint	1.31101	2.20029	1.62826	1.32314	2.37715	1.70207
ENSRNOT00000028859	RGD1311739	similar to RIKEN cDNA 1700037H04	1.31085	1.91785	2.14571		1.73799	2.00085
ENSRNOT00000027773	Actn4	actinin alpha 4	1.31032	1.75258	2.30152		1.67548	2.10836
ENSRNOT00000061299	F1LXB3_RAT		1.30994	1.69052	1.98482	1.26787	1.81993	1.97595
ENSRNOT00000046159	Ube2l3		1.30979	-1.18541	-1.28383	-1.50745
ENSRNOT00000058218	Pcnx	pecanex homolog (Drosophila)	1.30948	2.06762	1.7933	1.21951	1.83666	1.72288
ENSRNOT00000041215	Eml2	echinoderm microtubule associated protein like 2	1.30927	1.23716	1.30166	1.36713	1.33246
ENSRNOT00000016613	Casp8	caspase 8	1.30722	3.20706	2.13627		3.31245	2.09966
ENSRNOT00000001053	PP1RA_RAT	protein phosphatase 1, regulatory subunit 10	1.3067	-1.38581	-1.30654	1.32267	-1.35367	-1.33453
ENSRNOT00000003091	LOC100359714	PHD finger protein 6	1.30649	3.30339	1.73218		2.77533	1.88921
ENSRNOT00000036606	D4AA35_RAT	acetylserotonin O-methyltransferase-like	1.30632	1.35978	1.30511		1.36632	1.45396
ENSRNOT00000018723	Ghitm	growth hormone inducible transmembrane protein	1.30608	1.68851	1.7054	1.35254	1.68958	1.7891
ENSRNOT00000038494	LOC100360518	rCG38847-like	1.30571	2.72817	4.63246		2.38475	5.43684
ENSRNOT00000039870	Yrdc	yrdC domain containing (E.coli)	1.3048	1.19601		1.2247
ENSRNOT00000006734	Hbld1		1.30455	1.75568		1.50562
ENSRNOT00000042965	Rtn4	reticulon 4	1.30398	1.49756	1.44168	-1.28715
ENSRNOT00000050298	Slc39a14	solute carrier family 39 (zinc transporter), member 14	1.30312	4.1285	4.15177	1.3041	2.97462	2.48982
ENSRNOT00000037955	RGD1562997	similar to Transcription initiation factor TFIID 105 kDa subunit (TAFII-105)	1.30293	-1.16374	1.37356	-1.22949
ENSRNOT00000040148	Msn	moesin	1.30267	1.54092	1.91339	1.30321	1.51909	1.82506
ENSRNOT00000046064	F1M9J9_RAT		1.30222	1.19439	1.53545	1.31066	1.3756
ENSRNOT00000032926	Cxcl16	chemokine (C-X-C motif) ligand 16	1.30165	1.91574	2.6418	1.26345	1.88542	2.77956
ENSRNOT00000017930			1.30101	1.31208	-1.26198
ENSRNOT00000020452	Mcoln2	mucolipin 2	1.30056	1.17372	1.24029	1.34234
ENSRNOT00000001979	Nup153	nucleoporin 153	1.30028	1.23023	1.31184	1.19137
ENSRNOT00000025192	Picalm	phosphatidylinositol binding clathrin assembly protein	1.29982	1.47413	1.37373		1.20613
ENSRNOT00000027786	Irf3	interferon regulatory factor 3	1.29806	-1.26708	-1.2629	1.28896	-1.21012	-1.26099
ENSRNOT00000010429	Arf5	ADP-ribosylation factor 5	1.29768	1.33868	1.36314	1.29136	1.39308	1.45125
ENSRNOT00000061237	Abcg3l1	ATP-binding cassette, subfamily G (WHITE), member 3-like 1	1.29726	1.34711	-1.35848	1.37555	1.37393	-1.44516
ENSRNOT00000017405	RGD1311863	similar to RIKEN cDNA 2410127L17	1.29713	-1.16038	-1.38061		-1.15741	-1.5724
ENSRNOT00000063807	Mapk1ip1l	mitogen-activated protein kinase 1 interacting protein 1-like	1.29693	1.37677	1.35765	1.22234	1.35802	1.36372
ENSRNOT00000038547	F1LVL2_RAT	inducible T-cell co-stimulator ligand	1.29642	1.83347	1.49015	1.52428	2.36668	2.14556
ENSRNOT00000056791	Pnpt1	polyribonucleotide nucleotidyltransferase 1	1.29635	2.81521	2.1824		2.42567	1.82489
ENSRNOT00000041720			1.2961		-1.28195
ENSRNOT00000063849	Ubap1	ubiquitin-associated protein 1	1.29599	1.40567	1.28704	1.29459	1.54316	1.34512
ENSRNOT00000048076	RT1-CE2	RT1 class I, locus CE2	1.29584	1.42675	1.79479	1.23827	1.53429	1.90732
ENSRNOT00000056723	F1LX48_RAT		1.29582	1.39014	1.19091	1.34431	1.34547
ENSRNOT00000058137	Igsf8		1.2958	2.01954	4.50841	1.24124	2.0251	4.44452
ENSRNOT00000029125	Mgll	monoglyceride lipase	1.29542	2.06255	1.70752		2.2838	2.03448
ENSRNOT00000020329	Siah1a	seven in absentia 1A	1.29537	1.48164	1.27371
ENSRNOT00000041474	Runx3	runt-related transcription factor 3	1.29536	2.489	1.4188		2.14059	1.26574
ENSRNOT00000064300	Camkk2	calcium/calmodulin-dependent protein kinase kinase 2, beta	1.29522	1.29216	-1.36425	1.29576	1.44536	-1.24767
ENSRNOT00000018295	Tmem9b	TMEM9 domain family, member B	1.29492	1.6708		1.46965
ENSRNOT00000058468	Epb49	erythrocyte membrane protein band 4.9 (dematin)	1.29476		1.36329
ENSRNOT00000063923	IQCD_RAT		1.29408	1.16575		1.31538
ENSRNOT00000041456	Q7TP44_RAT		1.29296	1.41482	1.23097	1.47073
ENSRNOT00000066895	LOC100363258	transmembrane protein 92	1.29293		-1.26159
ENSRNOT00000058075	Plekhm3	pleckstrin homology domain containing, family M, member 3	1.29274	-2.16942	1.37231	-2.02172
ENSRNOT00000022132	Creb3	cAMP responsive element binding protein 3	1.2925	1.57071	2.36386	1.255	1.60175	2.50645
ENSRNOT00000043271	Ik	WD repeat domain 55	1.29237	1.59055	1.71419	1.38725	1.66988	1.9756
ENSRNOT00000024213	Agpat4	1-acylglycerol-3-phosphate O-acyltransferase 4 (lysophosphatidic acid acyltransferase, delta)	1.29229	1.23423
ENSRNOT00000059035	Chmp1b		1.29224	1.23363
ENSRNOT00000067614	Oxsr1	oxidative-stress responsive 1	1.29217		1.41812
ENSRNOT00000003371			1.29212	1.49123	1.99516	1.42054	1.51438	2.10028
ENSRNOT00000002054	Cyp2b15	cytochrome P450, family 2, subfamily b, polypeptide 15	1.29164	1.33653		1.25687	1.4133
ENSRNOT00000026398	Etf1	eukaryotic translation termination factor 1	1.29151	1.51758	1.19743	1.30072	1.49781
ENSRNOT00000005072	Opn3	opsin 3	1.29128	1.65766	3.15631		1.38942	2.73027
ENSRNOT00000005343	Il2rg	interleukin 2 receptor, gamma	1.2908	1.43886	1.77106		1.57264	1.81305
ENSRNOT00000019419	Plekhb2	pleckstrin homology domain containing, family B (evectins) member 2	1.28959	1.37842	1.47447		1.34534	1.36447
ENSRNOT00000008785	Wdyhv1	WDYHV motif containing 1	1.28954	1.74662	1.46048	1.75505
ENSRNOT00000021048	RGD1309537	similar to Myosin regulatory light chain 2-A, smooth muscle isoform (Myosin RLC-A)	1.28935	1.35054	1.70182		1.24666	1.43501
ENSRNOT00000013467	Cmc1	COX assembly mitochondrial protein homolog (S. cerevisiae)	1.28907	1.31416
ENSRNOT00000068054	Samsn1	SAM domain, SH3 domain and nuclear localization signals, 1	1.28896	1.70834	1.80628	1.21973	1.45972
ENSRNOT00000014748			1.28857	1.55781	1.25341	1.31305	1.54085	1.3383
ENSRNOT00000010672	F1LXS7_RAT	hypothetical protein LOC100360358	1.28807	1.32942
ENSRNOT00000032536	Ang	angiogenin, ribonuclease A family, member 1	1.28806		1.35871
ENSRNOT00000056683	Lrrfip1	leucine rich repeat (in FLII) interacting protein 1	1.28752	1.30534	1.27604	1.16297	1.2825
ENSRNOT00000010887	Trim47	tripartite motif-containing 47	1.28695	1.40399	1.19259
ENSRNOT00000004279	Mpz	myelin protein zero	1.28622	1.20046		1.23269
ENSRNOT00000010252	Rars	arginyl-tRNA synthetase	1.28615	2.1973	1.98796	1.44517	2.16765	2.26122
ENSRNOT00000009202	Ppm1k	protein phosphatase 1K (PP2C domain containing)	1.2857	-1.27865	1.29986	1.18433
ENSRNOT00000007905	Pde6h	phosphodiesterase 6H, cGMP-specific, cone, gamma	1.28566	1.46003	1.74214		1.38414	1.64185
ENSRNOT00000065288	Nrip3	nuclear receptor interacting protein 3	1.28552	1.50062	3.21984		1.54997	2.6064
ENSRNOT00000041337	F1M3A4_RAT		1.28547	1.92735	2.30326	1.40728	2.32894	1.52515
ENSRNOT00000004094	Bst1	bone marrow stromal cell antigen 1	1.28472	3.36658	7.22078		2.93062	6.35309
ENSRNOT00000046985	IL6RB_RAT	interleukin 6 signal transducer	1.28421	-2.20522	1.37967	-2.2369
ENSRNOT00000000527	Tap2	transporter 2, ATP-binding cassette, sub-family B (MDR/TAP)	1.2838	3.18101	3.44929		3.21885	3.48686
ENSRNOT00000058770	Rapgef6	Rap guanine nucleotide exchange factor (GEF) 6	1.28376	1.70631	1.32343	1.62832
ENSRNOT00000051370	Bin1	bridging integrator 1	1.2834	1.38939	1.25487	1.44127
ENSRNOT00000067979	Hiatl1	hippocampus abundant transcript-like 1	1.28333	1.47436	1.21315	1.27607	1.55821	1.27381
ENSRNOT00000068320	Mast2	microtubule associated serine/threonine kinase 2	1.28325	1.57767	1.38533	1.23439	1.59713	1.34126
ENSRNOT00000025716	LOC690769	similar to zinc ring finger protein 1	1.28311	2.11744	2.16498	1.27157	2.07435	2.02725
ENSRNOT00000014151	Ada	adenosine deaminase	1.28297	1.90751	2.22444	1.33662	1.98302	2.50611
ENSRNOT00000044956	Cdv3	carnitine deficiency-associated gene expressed in ventricle 3 homolog (mouse)	1.28271	1.31354	1.38025	1.46188
ENSRNOT00000064622	Ppm1a	protein phosphatase 1A, magnesium dependent, alpha isoform	1.28264	1.36733	1.35723	1.45297
ENSRNOT00000018154	Nr1h3	nuclear receptor subfamily 1, group H, member 3	1.28243	1.75874	1.76355		2.03647	2.0424
ENSRNOT00000063843	F1MAK1_RAT	formin binding protein 4	1.28212	1.93967		1.84626	-1.3325
ENSRNOT00000045503	Asap1	ArfGAP with SH3 domain, ankyrin repeat and PH domain 1	1.28181	1.78181		1.64108
ENSRNOT00000011795	Ift20	intraflagellar transport 20 homolog (Chlamydomonas)	1.28165	1.18309	1.53294		1.24984
ENSRNOT00000025388	Pvrl2	poliovirus receptor-related 2	1.28002	4.09777	5.20541		3.72326	5.99154
ENSRNOT00000036418	Aoah	acyloxyacyl hydrolase (neutrophil)	1.27974	1.77117	2.90674		1.47447	2.1075
ENSRNOT00000066130	Rhox7	reproductive homeobox 7	1.27946	1.27388	1.26142	1.25645
ENSRNOT00000015203	Mfhas1	malignant fibrous histiocytoma amplified sequence 1	1.27891	1.73924	1.32699	1.90705
ENSRNOT00000036959	Larp1	La ribonucleoprotein domain family, member 1	1.27852	1.91836	1.87838	1.23637	1.91129	1.87878
ENSRNOT00000031935	Hk3	hexokinase 3 (white cell)	1.27836	1.99541	2.62435	1.32814	2.13196	2.80009
ENSRNOT00000022633	Slc25a28	solute carrier family 25, member 28	1.27821	2.44426	2.28241		2.00474	2.2159
ENSRNOT00000013209	Pls1	plastin 1 (I isoform)	1.27804	-1.25736		-1.34339
ENSRNOT00000006832	Plekhh2	pleckstrin homology domain containing, family H (with MyTH4 domain) member 2	1.27795	-1.498	-2.43145		-1.97373
ENSRNOT00000065310	Tnfaip8	tumor necrosis factor, alpha-induced protein 8	1.27751	-1.1458	1.43851
ENSRNOT00000055369	Kif3b	kinesin family member 3B	1.27737	1.87937	1.36709		1.8831	1.31934
ENSRNOT00000002121	Btg3	BTG family, member 3	1.27681	-1.50747	-2.08777	1.33219	-1.38458	-2.1786
ENSRNOT00000018972	Mudeng	MU-2/AP1M2 domain containing, death-inducing	1.27664	-1.21109		-1.28676
ENSRNOT00000020284	Selk		1.27607	1.42419	1.23123	1.35374	1.58816	1.33903
ENSRNOT00000000732	Fyn	FYN oncogene related to SRC, FGR, YES	1.27595	3.07133	1.60998		3.06619	1.54784
ENSRNOT00000055120	Pik3c2a	phosphoinositide-3-kinase, class 2, alpha polypeptide	1.27589	-1.63318	1.73983	1.29212	-1.51227	1.47971
ENSRNOT00000067120	Schip1	schwannomin interacting protein 1	1.27549	1.97717	1.79968		1.57065	1.48504
ENSRNOT00000061304	Donson	downstream neighbor of SON	1.27524	1.21479
ENSRNOT00000060561	Fnbp1	formin binding protein 1	1.27473	1.53598	1.5557		1.2135	1.28955
ENSRNOT00000011551	Secisbp2l	SECIS binding protein 2-like	1.27472	1.31556	1.31518	1.46099
ENSRNOT00000056544	FMR1_RAT	fragile X mental retardation 1	1.27443	1.90317	1.33565	1.98045
ENSRNOT00000009368	Fem1b	fem-1 homolog b (C. elegans)	1.2743	-1.4013	1.2923	-1.52523
ENSRNOT00000016351	D4A914_RAT	5'-3' exoribonuclease 2	1.27427	2.24658	1.93035		2.17634	1.87234
ENSRNOT00000015635	F1LPG7_RAT	zinc finger protein 868	1.27363	1.26197	1.36457	1.18122	-1.31211
ENSRNOT00000066894	Ccnl2	cyclin L2	1.2736	1.62169		1.62166
ENSRNOT00000052308	F1LVN3_RAT		1.2735	3.88432	2.46972	1.33828	2.61324	2.20213
ENSRNOT00000021475	Dcp1a	DCP1 decapping enzyme homolog A (S. cerevisiae)	1.27088	2.32461	2.47959		2.41454	2.37142
ENSRNOT00000026134	Rnf185	ring finger protein 185	1.27078	1.49355	1.45041	1.22059	1.48295	1.32752
ENSRNOT00000009136	Vcpip1	valosin containing protein (p97)/p47 complex interacting protein 1	1.27065	1.60925		1.67756
ENSRNOT00000031263	Ccdc64	coiled-coil domain containing 64	1.27049	1.31124		1.40211
ENSRNOT00000001277	Slc15a4	solute carrier family 15, member 4	1.26948	2.10697	2.18384	1.29797	2.12495	2.2059
ENSRNOT00000066996	Sppl2a	signal peptide peptidase-like 2A	1.26934	1.50458	1.78545	1.22854	1.32126	1.7146
ENSRNOT00000011610	RGD1303142	oxidative stress responsive gene	1.26909	-1.13323	1.35499
ENSRNOT00000004961	LOC682999	hypothetical protein LOC682999	1.26834	2.78374	2.86297	1.2762	2.56945	2.66361
ENSRNOT00000018488	Siah2	seven in absentia 2	1.26779	1.20917	1.27982	1.25493
ENSRNOT00000007427	Csda	cold shock domain protein A	1.26774	1.40297	1.35916	1.26576	1.46137	1.37348
ENSRNOT00000003412	Litaf	lipopolysaccharide-induced TNF factor	1.2676	1.51144	1.71066	1.29237	1.59967	1.70975
ENSRNOT00000045106	Parp16	poly (ADP-ribose) polymerase family, member 16	1.26757	1.45071		-1.34663	1.35206
ENSRNOT00000015494	Gla	galactosidase, alpha	1.26748	1.24881	1.63724		1.22135	1.35289
ENSRNOT00000028730	Ctsk	cathepsin K	1.26745	1.46385		1.27999
ENSRNOT00000039005	Gpr85	G protein-coupled receptor 85	1.26743	1.21951	1.67307	1.31132	1.31514	1.70547
ENSRNOT00000002853	Slc35a5	solute carrier family 35, member A5	1.26692	2.95094	2.02621	1.36596	3.06904	2.47516
ENSRNOT00000007949	Il1rn	interleukin 1 receptor antagonist	1.26677	1.57267	2.17354		1.52374	2.20423
ENSRNOT00000021768	Znf516	zinc finger protein 516	1.26674	1.31189	1.23417
ENSRNOT00000061931	Eml4	echinoderm microtubule associated protein like 4	1.2664	2.39087	-1.30292		2.11098
ENSRNOT00000048276	Itgb1	integrin, beta 1	1.26628	1.26109	1.32483	1.22772	1.24661	1.30865
ENSRNOT00000056823	Rtn4	reticulon 4	1.26589	1.3346	1.50929	1.33339	1.42139	1.56011
ENSRNOT00000025067	Hspa5	heat shock protein 5	1.26579	1.21641	1.27428	1.18786
ENSRNOT00000028588	Cyth2	cytohesin 2	1.26567	1.32302
ENSRNOT00000061455	Ube2a	ubiquitin-conjugating enzyme E2A (RAD6 homolog)	1.26533	1.685	1.68695	1.28447	1.64689	1.66506
ENSRNOT00000060996	Map3k2	mitogen activated protein kinase kinase kinase 2	1.26472	-1.13457	-1.62988	1.34079	-1.7046
ENSRNOT00000055888	Xirp1	xin actin-binding repeat containing 1	1.26465	1.26784	1.22903	1.2282
ENSRNOT00000021586	Fkrp	fukutin related protein	1.26439	1.45082	1.3707		1.45311	1.30186
ENSRNOT00000057301	D4A4T5_RAT		1.26427	1.37456	1.52091	1.27539	1.33562	1.48483
ENSRNOT00000037483	Plekhf2	pleckstrin homology domain containing, family F (with FYVE domain) member 2	1.26381	1.5284	1.23495	1.55136
ENSRNOT00000013249	Bckdhb	branched chain keto acid dehydrogenase E1, beta polypeptide	1.26294	1.4271	2.84863	1.40333	1.62185	3.50877
ENSRNOT00000018613	Gpr132	G protein-coupled receptor 132	1.26248	1.36493	1.24865	-1.12301	1.48561
ENSRNOT00000042350	F1LYP0_RAT		1.26232	1.38495		1.21459	1.2913
ENSRNOT00000055954	F1M564_RAT	schlafen 4	1.26219	1.99738	1.88762		1.86492	1.76214
ENSRNOT00000045902	Slc16a6	solute carrier family 16, member 6 (monocarboxylic acid transporter 7)	1.26202	-2.81501	-2.67383	1.44369	-2.31026	-2.84103
ENSRNOT00000049376	Kcnab1	potassium voltage-gated channel, shaker-related subfamily, beta member 1	1.2619	2.02169	2.10521		1.96324	1.85898
ENSRNOT00000042225	Arhgap10	Rho GTPase activating protein 10	1.26178	1.30463	1.20444		1.34374
ENSRNOT00000035309	Heatr5a	HEAT repeat containing 5A	1.26127	1.76265	1.28551		1.58728	1.27801
ENSRNOT00000012085	Zfp281	zinc finger protein 281	1.26114	3.3635	2.60217		2.70165	2.20826
ENSRNOT00000056592	D4AC14_RAT	poly(A) binding protein, cytoplasmic 4	1.26097	-1.52436	1.44901	1.18774	-1.49911
ENSRNOT00000046486	D3ZTB8_RAT		1.26068	2.22266		2.38987	1.3416
ENSRNOT00000050141	Mtus1	mitochondrial tumor suppressor 1	1.26029	-1.17286	-2.64118		-2.75203
ENSRNOT00000055411	F1M904_RAT		1.26024	1.27472	1.25873	1.38477
ENSRNOT00000066471	Rictor	RPTOR independent companion of MTOR, complex 2	1.26021	1.54516		1.33501
ENSRNOT00000025660	Tjap1	tight junction associated protein 1	1.25952	1.28217	1.27951	1.29878
ENSRNOT00000043308	F1M0A5_RAT		1.25948	1.19094		1.30171
ENSRNOT00000048061	Steap4	STEAP family member 4	1.25913	1.78589	1.51958	1.3201	1.42016	1.37395
ENSRNOT00000007194	F1M764_RAT		1.25892	1.32407		1.27844
ENSRNOT00000024924	Otud4	OTU domain containing 4	1.25835	2.18914	1.28631	2.0755
ENSRNOT00000008948	Lancl2	LanC lantibiotic synthetase component C-like 2 (bacterial)	1.25812	1.64986	1.70251	1.36533	1.70222	1.77383
ENSRNOT00000068097	RGD1562905	similar to 60S ribosomal protein L17 (L23)	1.25777	1.44017	1.47507	1.77451
ENSRNOT00000039962	D3ZC56_RAT		1.25776	2.90993	2.42847		2.20651	1.58311
ENSRNOT00000065831	Stag2	stromal antigen 2	1.25697	1.34944	-1.36222	1.30401	1.38896	-1.30043
ENSRNOT00000010738	Onecut1	one cut homeobox 1	1.25661	1.52665	1.41491		1.27092
ENSRNOT00000067773	Galnt7	UDP-N-acetyl-alpha-D-galactosamine:polypeptide N-acetylgalactosaminyltransferase 7 (GalNAc-T7)	1.25645	1.51665	-2.02617		1.34956	-2.07722
ENSRNOT00000067722	Bdp1	B double prime 1, subunit of RNA polymerase III transcription initiation factor IIIB	1.25632	2.1227	1.40077	1.42227	2.33493	1.55242
ENSRNOT00000009511	Rap1b	RAP1B, member of RAS oncogene family	1.25536	1.36898	1.36173	1.31493	1.43203	1.41293
ENSRNOT00000057607	F1M3X7_RAT		1.25517	1.1497	1.22489	1.20217
ENSRNOT00000002799	Cd200r1	CD200 receptor 1	1.25506	-1.73889		-1.96338	-1.37215
ENSRNOT00000063813	Ddx5	DEAD (Asp-Glu-Ala-Asp) box polypeptide 5	1.25485	1.15707	-1.22963	1.30945	1.18941	-1.20327
ENSRNOT00000059680	Wdr52	WD repeat domain 52	1.25484	1.61868	1.31534	1.90108	1.44367
ENSRNOT00000068761	Hn1	hematological and neurological expressed 1	1.25433	1.82045	1.91606	1.23487	1.8464	1.79948
ENSRNOT00000019410	Ssh2	slingshot homolog 2 (Drosophila)	1.25416	-1.45043	-1.95284		-1.50685	-2.22452
ENSRNOT00000011869	Slamf8	SLAM family member 8	1.2541	3.1407	4.3871		3.11923	4.34951
ENSRNOT00000044867	RT1-A1	RT1 class Ia, locus A1	1.25402	1.61191	1.86974	1.25673	1.5988	1.89862
ENSRNOT00000031058	Pax8	paired box 8	1.25384	1.49896	1.87886		1.26269	1.41624
ENSRNOT00000049766	RGD1564722	similar to C19orf36 protein	1.25302	1.25454		1.24007
ENSRNOT00000065010	Rora	RAR-related orphan receptor A	1.25261	-1.26222	1.22971	-1.16152
ENSRNOT00000061916	Dcun1d5	DCN1, defective in cullin neddylation 1, domain containing 5 (S. cerevisiae)	1.25091	1.49442	1.5384		1.49056	1.34196
ENSRNOT00000064785	Ptprc	protein tyrosine phosphatase, receptor type, C	1.25081	1.4023	1.24355	1.4531
ENSRNOT00000012141	Pdrg1	p53 and DNA damage regulated 1	1.25075	1.32931	2.3867		1.23806	2.06164
ENSRNOT00000022573	Dnaja2	DnaJ (Hsp40) homolog, subfamily A, member 2	1.2498	1.40332	1.31363	1.57989
ENSRNOT00000064079	Fbxw11	F-box and WD repeat domain containing 11	1.24975	1.32633	1.1801	1.26845	1.35328
ENSRNOT00000036942	Cyb5d2	cytochrome b5 domain containing 2	1.24967	-1.34807	1.22722	-1.41193
ENSRNOT00000002062			1.24958	1.35272	1.47027		1.46581	1.40696
ENSRNOT00000004350	RGD1305572	similar to hypothetical protein MGC30618	1.24951	1.50042		1.31173
ENSRNOT00000020822	Rhoq	ras homolog gene family, member Q	1.24944	1.34352	1.51278	1.27929	1.43323	1.63002
ENSRNOT00000010866	Ramp3	receptor (G protein-coupled) activity modifying protein 3	1.24943		1.2014
ENSRNOT00000058612	Pofut2	protein O-fucosyltransferase 2	1.2493	-1.60062		-1.60431
ENSRNOT00000040740	Zfyve27	zinc finger, FYVE domain containing 27	1.24908	1.63182	1.47429	1.24682	1.82013	1.59361
ENSRNOT00000014211	D3ZYZ2_RAT		1.24883	-1.81207	1.34203	-1.89281
ENSRNOT00000058176	Lemd3	LEM domain containing 3	1.2487	1.27895	1.193	-1.24248
ENSRNOT00000012170	Pou2f3	POU class 2 homeobox 3	1.24854	1.22765
ENSRNOT00000042606	Sugt1	SGT1, suppressor of G2 allele of SKP1 (S. cerevisiae)	1.24821	1.22348		1.23133
ENSRNOT00000043045	Lilrc2	leukocyte immunoglobulin-like receptor, subfamily C, member 2	1.24804	1.44346		1.60114
ENSRNOT00000021972	Tnfaip8	tumor necrosis factor, alpha-induced protein 8	1.24792		-1.16928
ENSRNOT00000030329	Plagl1	pleiomorphic adenoma gene-like 1	1.24723	1.63084	1.49062		1.24971	1.37168
ENSRNOT00000066247	D3ZT25_RAT	protein associated with topoisomerase II homolog 1 (yeast)	1.24723	1.29017	1.22834	1.27614
ENSRNOT00000018413	Appl1	adaptor protein, phosphotyrosine interaction, PH domain and leucine zipper containing 1	1.24695	1.56775	1.2275		1.45019
ENSRNOT00000060458	Tox4	TOX high mobility group box family member 4	1.24689	-1.14401	-1.31338		-1.29329
ENSRNOT00000021359	Ptpre	protein tyrosine phosphatase, receptor type, E	1.24678		1.21464
ENSRNOT00000056349	Mapkbp1	mitogen activated protein kinase binding protein 1	1.24612	2.74814	2.8819	1.32352	2.80121	2.66157
ENSRNOT00000064891	Hipk2	homeodomain interacting protein kinase 2	1.24579	1.40458		1.57319	1.27966
ENSRNOT00000021607	Cdk10	cyclin-dependent kinase 10	1.24573		1.27754
ENSRNOT00000014605	Taf1d	TATA box binding protein (Tbp)-associated factor, RNA polymerase I, D	1.24559	1.76607		1.41514	-1.29839
ENSRNOT00000031891	Fus	similar to Fusion (involved in t(12;16) in malignant liposarcoma)	1.24556	1.60585	1.49684		1.53768	1.44093
ENSRNOT00000006078	Fbxw11	F-box and WD repeat domain containing 11	1.24552	1.40738		1.32123
ENSRNOT00000017652	D3ZC08_RAT		1.24549	2.58867	2.45652		2.30669	2.25637
ENSRNOT00000064764	Tmem220	transmembrane protein 220	1.24486	2.08417	4.76963	1.38133	2.36675	5.49955
ENSRNOT00000020071	Fbxo39	F-box protein 39	1.24467	2.38481	2.9691	1.41154	2.52887	2.40879
ENSRNOT00000016372	Glrx1	glutaredoxin 1	1.24463	1.23887	1.19533
ENSRNOT00000022947	Snx7	sorting nexin 7	1.24424	1.36864	1.23138	1.23001	1.42983	1.32887
ENSRNOT00000038868	RGD1562655	similar to toll-like receptor 13	1.24404	-1.96125	-3.93709	1.26529	-1.9532	-4.02837
ENSRNOT00000005349	Pi4k2b	phosphatidylinositol 4-kinase type 2 beta	1.24346	1.16866	1.32162	1.32562
ENSRNOT00000050018	Rab9a	RAB9A, member RAS oncogene family	1.24279	1.19846	1.2791	1.15457
ENSRNOT00000059071	Sec24a	SEC24 family, member A (S. cerevisiae)	1.24258	-1.2718		-1.32186
ENSRNOT00000060813	Lmtk2	lemur tyrosine kinase 2	1.24227	1.3474		1.38972
ENSRNOT00000043398	Ikzf1	IKAROS family zinc finger 1	1.24189	3.09005	2.21222		2.82102	2.22124
ENSRNOT00000065327	Mtmr7	myotubularin related protein 7	1.24176	1.28356	1.66033		1.3965	1.3567
ENSRNOT00000058659	Ecop	EGFR-coamplified and overexpressed protein	1.24162	1.6243	2.90649		1.67005	2.87841
ENSRNOT00000068120	F1LPD3_RAT	centrosomal protein 350	1.24136	1.64509		1.64765
ENSRNOT00000051910	Tars	threonyl-tRNA synthetase	1.24108	1.53943	1.58599	1.33804	1.61984	1.56424
ENSRNOT00000061777	Rock1	Rho-associated coiled-coil containing protein kinase 1	1.24091	2.06921	1.20114	1.26232	2.03662
ENSRNOT00000014785	Itgb1	integrin, beta 1	1.24077	1.36699	1.35521		1.37848	1.32728
ENSRNOT00000007259	Odc1	ornithine decarboxylase 1	1.24055	1.25949
ENSRNOT00000052241	F1M185_RAT		1.24048	1.46224	1.23483
ENSRNOT00000046369	Gypc	glycophorin C (Gerbich blood group)	1.24036	1.53582	1.48215		1.47923	1.40559
ENSRNOT00000009214	Purb	purine rich element binding protein B	1.24011	1.21635
ENSRNOT00000019529	Hnrnpf	heterogeneous nuclear ribonucleoprotein F	1.24003	1.70109	1.70284		1.55405	1.58979
ENSRNOT00000016260	RGD1562639		1.23956	-1.45684	-1.92534		-1.38564	-2.04271
ENSRNOT00000061032	Mast4	microtubule associated serine/threonine kinase family member 4	1.23937	1.79235	1.27653	1.73027
ENSRNOT00000067255	Cpd	carboxypeptidase D	1.2392	1.27416		1.32407
ENSRNOT00000059388	Fmnl2	similar to formin-like 2 isoform B	1.23878	4.8504	4.39251		4.68107	3.93133
ENSRNOT00000017882	Pdcl3	phosducin-like 3	1.23858	1.58308	1.69891	1.23926	1.66184	1.70455
ENSRNOT00000044319	Ube2l6	ubiquitin-conjugating enzyme E2L 6	1.23837	1.42817	1.76846	1.22408	1.43278	1.76904
ENSRNOT00000064259	Btrc	beta-transducin repeat containing	1.23821		1.26532
ENSRNOT00000055500	Ube2z	ubiquitin-conjugating enzyme E2Z	1.23801	1.44994	1.67968	1.24265	1.53884	1.67979
ENSRNOT00000059559	Tor1aip1	torsin A interacting protein 1	1.23788	1.63995	2.26922	1.28677	1.647	2.1702
ENSRNOT00000067415			1.23735	1.22948		1.31213
ENSRNOT00000064856	Myo6	myosin VI	1.23733	1.4868	1.43371		1.75128	1.38586
ENSRNOT00000065909	Creb3	cAMP responsive element binding protein 3	1.23717	1.48713	2.20803	1.28763	1.63426	2.49798
ENSRNOT00000027427	Art1	ADP-ribosyltransferase 1	1.23715		1.17133
ENSRNOT00000065815	F1LPD3_RAT	centrosomal protein 350	1.23677	1.78143		1.87664
ENSRNOT00000032888	Haus8	HAUS augmin-like complex, subunit 8	1.23628	2.70076		1.96784
ENSRNOT00000000239	Abhd5	abhydrolase domain containing 5	1.23627	1.52144	1.4388		1.51398	1.38325
ENSRNOT00000022779	Actr1b	ARP1 actin-related protein 1 homolog B (yeast)	1.2362		1.22922
ENSRNOT00000063833	Tpr	translocated promoter region	1.2361	1.73478	-1.17265	1.28401	1.76074
ENSRNOT00000051852	Rnd1	Rho family GTPase 1	1.23551	2.81529	3.37435		2.23561	2.52995
ENSRNOT00000015474	Hspa4l	heat shock protein 4-like	1.2351	1.18873	1.54798		1.30157	1.31994
ENSRNOT00000064059	Nr1h3	nuclear receptor subfamily 1, group H, member 3	1.23476	1.74474	1.54142		1.88881	1.68799
ENSRNOT00000055047	F1M2R5_RAT		1.23464	1.38989		1.3501	1.28933
ENSRNOT00000065846	RGD1304952	similar to RIKEN cDNA C530028O21 gene	1.23458		-1.13051
ENSRNOT00000059255	SQSTM_RAT	sequestosome 1	1.23397	1.22756	1.28048	1.15116	1.33272
ENSRNOT00000037068	Gpr88	G-protein coupled receptor 88	1.23374	2.12118	3.56938		1.84206	2.54042
ENSRNOT00000055254	Procr	protein C receptor, endothelial	1.23362	1.70699	2.72986		1.77362	3.01442
ENSRNOT00000042953	Il4ra	interleukin 4 receptor, alpha	1.23325	1.69523	1.76104		1.24695	1.29123
ENSRNOT00000000071	Pcgf3	polycomb group ring finger 3	1.23296	1.42297	1.35853	1.22242	1.54202	1.32236
ENSRNOT00000061074	Ammecr1l	AMME chromosomal region gene 1-like	1.23236	1.48502	1.45698		1.72559	1.37417
ENSRNOT00000017313	D3ZGB2_RAT		1.23232	1.20118		1.18087
ENSRNOT00000028881	Prnp	prion protein	1.2322	2.00987	2.05484	1.34404	1.99915	2.06904
ENSRNOT00000019673	Il1r1	interleukin 1 receptor, type I	1.2321	1.34382	1.39997	1.36005
ENSRNOT00000021554	Znf609	zinc finger protein 609	1.23208	1.27844	1.2039		1.28126
ENSRNOT00000041986	Pou3f1		1.23206	1.26434		1.22774
ENSRNOT00000009587	Tmx1	thioredoxin-related transmembrane protein 1	1.23196	1.92179	1.57229		1.89355	1.56684
ENSRNOT00000055507	E9PU55_RAT	tumor necrosis factor receptor superfamily, member 9	1.23173	1.86727	2.22234		1.85024	1.73306
ENSRNOT00000041227	Mex3c	mex-3 homolog C (C. elegans)	1.23156	-1.36365	1.24281	1.19718	-1.41458
ENSRNOT00000042881	Optn	optineurin	1.23136	1.43887	1.5236	1.22715	1.54837	1.49014
ENSRNOT00000055279	Gpr84	G protein-coupled receptor 84	1.2305	2.56696	5.07679		2.10792	5.15615
ENSRNOT00000048854	App	amyloid beta (A4) precursor protein	1.23037	1.20384	1.35866	1.30968	1.34876	1.41791
ENSRNOT00000009673	Wisp1	WNT1 inducible signaling pathway protein 1	1.22978	1.18042	1.20726		1.24686
ENSRNOT00000018506	Lrrc41	leucine rich repeat containing 41	1.2294	1.63281	1.20682		1.57772
ENSRNOT00000042270	Fgfr1op2	FGFR1 oncogene partner 2	1.22939	1.4172	1.27354	1.22344	1.50134	1.28594
ENSRNOT00000065772	Braf	v-raf murine sarcoma viral oncogene homolog B1	1.22939	1.18438	1.19609	1.17606
ENSRNOT00000016376	Cyfip1	cytoplasmic FMR1 interacting protein 1	1.22912	1.5729	1.54035	1.31162	1.64114	1.64229
ENSRNOT00000043833	Tnnt3	troponin T type 3 (skeletal, fast)	1.22901	1.41292	-1.30422
ENSRNOT00000016091	Il7	interleukin 7	1.22867	2.44788		1.68778
ENSRNOT00000046259	Cdh29	cadherin-like 29	1.22817	1.29985		1.23681
ENSRNOT00000016916	Sels		1.22812	1.39932	1.52059	1.24045	1.4592	1.55643
ENSRNOT00000024354	Slc44a1	solute carrier family 44, member 1	1.22772	1.61461	1.61535		1.43173	1.52356
ENSRNOT00000020994	Il4ra	interleukin 4 receptor, alpha	1.22758	2.15401	2.18684		1.60447	1.46641
ENSRNOT00000003188	RGD1566265	chromatin modifying protein 1B	1.22727	1.58049	1.37073		1.4825
ENSRNOT00000017153	Nudt19	nudix (nucleoside diphosphate linked moiety X)-type motif 19	1.22726	1.31984	1.34678	1.39688
ENSRNOT00000068286	D3ZZW7_RAT		1.22667	1.30447		1.30106
ENSRNOT00000022977	Ube2s	ubiquitin-conjugating enzyme E2S	1.2257	1.38587	1.26596
ENSRNOT00000022209	Ptms	parathymosin	1.22496	1.72632	1.78054	1.29966	1.75897	1.86312
ENSRNOT00000035605	Tspan2	tetraspanin 2	1.22479	1.22905	1.26417		1.33802
ENSRNOT00000065188	Ascc2	activating signal cointegrator 1 complex subunit 2	1.22429	1.39093	1.64158		1.32997	1.47506
ENSRNOT00000066963	D3ZTB8_RAT		1.22331	2.14762	1.31416		2.2171	1.4725
ENSRNOT00000037233	Cry1	cryptochrome 1 (photolyase-like)	1.22324	1.2704	1.57437	1.27537	1.37285	1.24337
ENSRNOT00000059192	Bco2	testis expressed 12	1.222	1.34761	1.48857	1.3355	1.54775	1.5691
ENSRNOT00000012635	Prpf38a	PRP38 pre-mRNA processing factor 38 (yeast) domain containing A	1.22148	1.57241	1.3942	1.36552	1.51084	1.33626
ENSRNOT00000005258	Rab21	RAB21, member RAS oncogene family	1.2214	1.37505	1.67138		1.3993	1.55543
ENSRNOT00000004373	C1qtnf1	C1q and tumor necrosis factor related protein 1	1.2214	1.55856	2.70226		1.44399	2.11631
ENSRNOT00000003349	Nid1	nidogen 1	1.22114	1.35344	1.21214		1.3854
ENSRNOT00000046585	LOC100363938	similar to 60S ribosomal protein L26 (Silica-induced gene 20 protein) (SIG-20)	1.22096		-1.20851
ENSRNOT00000051401	Slc9a8	solute carrier family 9 (sodium/hydrogen exchanger), member 8	1.22069	2.04978	1.44984		2.08946	1.31031
ENSRNOT00000010289	Apold1	apolipoprotein L domain containing 1	1.21991	1.4708
ENSRNOT00000017688	RGD1566017		1.2194	1.46438	2.68997		1.29684	2.44146
ENSRNOT00000004920	Prkx	protein kinase, X-linked	1.21933	1.98503	2.06215		1.81146	2.01227
ENSRNOT00000068295	Uba7	ubiquitin-like modifier activating enzyme 7	1.21832	2.63648	4.21031	1.33484	2.78944	4.73691
ENSRNOT00000001111	Lta	lymphotoxin alpha (TNF superfamily, member 1)	1.21826	1.4625	1.23579		1.46888	1.35236
ENSRNOT00000050964	Prdx5	peroxiredoxin 5	1.21779	1.20366	2.07378		1.16983	1.87153
ENSRNOT00000036718	Adm	adrenomedullin	1.2175	1.1616	13.3936	1.27624	7.45782
ENSRNOT00000067442	Arc	activity-regulated cytoskeleton-associated protein	1.21718	1.28163
ENSRNOT00000006402	Eny2	enhancer of yellow 2 homolog (Drosophila)	1.21705	1.64047	1.52457	1.31257	1.65719	1.47426
ENSRNOT00000019486	Bzw1	basic leucine zipper and W2 domains 1	1.21697	1.41147	1.20269	1.26164	1.39559
ENSRNOT00000025797	Pde8a	phosphodiesterase 8A	1.21555	-1.87083		-1.96351
ENSRNOT00000050094	Kiss1r	KISS1 receptor	1.21547		1.34154
ENSRNOT00000041875	Lmna	lamin A	1.21505	-1.11704	-1.54145		-1.35689
ENSRNOT00000064030			1.21453	-1.19209	1.26482
ENSRNOT00000026704	B0K022_RAT		1.21399	1.39263	1.63779	1.31447	1.61402	1.78773
ENSRNOT00000060098	Ythdc2	YTH domain containing 2	1.21364	1.87346		1.85966
ENSRNOT00000067070	RGD1306565	similar to apoptosis signal-regulating kinase 1	1.21321	-1.30793	1.27678	-1.23958
ENSRNOT00000065461	F1M5I6_RAT		1.21286	1.21688		1.26287
ENSRNOT00000000990	RT1-M3-1	RT1 class Ib, locus M3, gene 1	1.21282	1.50405	1.97635		1.51522	1.83381
ENSRNOT00000027117	Slc7a6	solute carrier family 7 (cationic amino acid transporter, y+ system), member 6	1.21142	1.31005	1.23248	1.30563
ENSRNOT00000066329	Ythdf1	YTH domain family, member 1	1.21096	1.80422	1.24911		1.75124
ENSRNOT00000003413	Ralb	v-ral simian leukemia viral oncogene homolog B (ras related; GTP binding protein)	1.21088	1.39854	1.55769	1.25714	1.41036	1.50439
ENSRNOT00000067398	Ppp1r16b	protein phosphatase 1, regulatory (inhibitor) subunit 16B	1.20939	1.51884	-1.15912		1.37902
ENSRNOT00000023246	RGD1565210		1.20921	1.18081		1.34289
ENSRNOT00000067963	RGD1562037	similar to OTTHUMP00000046255	1.20905	1.21971	1.31677		1.59604	1.36802
ENSRNOT00000056850	F1LM02_RAT	amyloid beta (A4) precursor-like protein 1	1.2081		1.27652
ENSRNOT00000013284	Piwil2	piwi-like 2 (Drosophila)	1.20746	1.19953		1.21914
ENSRNOT00000060514	D4ACR0_RAT	heterogeneous nuclear ribonucleoprotein C (C1/C2)	1.20674	1.23789		1.18194
ENSRNOT00000019157	Med27	mediator complex subunit 27	1.20622	1.42016	1.31702	1.25488	1.66414	1.36711
ENSRNOT00000068156	Arhgap21	Rho GTPase activating protein 21	1.20598	1.92613		1.87864	-1.3573
ENSRNOT00000054953	Npb	neuropeptide B	1.20592	1.4149	2.53629		1.37462	2.06918
ENSRNOT00000001024	Rpp21	ribonuclease P 21 subunit (human)	1.20591	1.69573	1.57198		1.85598	1.57477
ENSRNOT00000021562	Mfap1a	microfibrillar-associated protein 1A	1.20574	1.25441		1.25189
ENSRNOT00000009737	Atp6v1f	ATPase, H transporting, lysosomal V1 subunit F	1.2052	1.22563	1.29884		1.24678	1.2973
ENSRNOT00000031191	Usp15	ubiquitin specific peptidase 15	1.20407	1.45984	1.3176	1.35722	1.51921	1.3806
ENSRNOT00000017254	Rhoc	ras homolog gene family, member C	1.20393	1.23603	1.2533
ENSRNOT00000064353	Sertad2	SERTA domain containing 2	1.20381	-1.54929	-1.18588		-1.44177	-1.29144
ENSRNOT00000067733	Vcl	vinculin	1.20306	1.2969	1.80513		1.24698	1.77171
ENSRNOT00000064400	Rab22a	RAB22A, member RAS oncogene family	1.20304	1.86574	1.85218	1.2479	1.98701	1.90951
ENSRNOT00000004176	Rogdi	rogdi homolog (Drosophila)	1.20275	1.26419		1.15082
ENSRNOT00000001566	Pknox1	PBX/knotted 1 homeobox 1	1.20237	1.39874	1.52475		1.4328	1.42318
ENSRNOT00000048036	RT1-O1	RT1 class Ib, locus O1	1.20215	1.492	1.67588		1.4468	1.66664
ENSRNOT00000004854	F1M1D2_RAT		1.20213	1.22916	1.26142	1.31818
ENSRNOT00000027346	Cdh1	cadherin 1	1.20181		-1.15877
ENSRNOT00000014089	Tspo	translocator protein	1.20154	1.15979	2.36009		2.14279
ENSRNOT00000005439	Pnn	pinin, desmosome associated protein	1.20083	2.10359		2.11684	1.29709
ENSRNOT00000009225	Rraga	Ras-related GTP binding A	1.20058	1.26802	1.36686	1.21888	1.23775	1.3236
ENSRNOT00000036103	Shisa3	shisa homolog 3 (Xenopus laevis)	1.20055	1.33306		1.20426
ENSRNOT00000012432	Hck	hemopoietic cell kinase	1.19871	1.87964	2.40775		1.87376	2.50829
ENSRNOT00000003600	Ddx52	DEAD (Asp-Glu-Ala-Asp) box polypeptide 52	1.19849	1.67196	2.19201	1.32768	1.69723	1.95587
ENSRNOT00000066262	Nab1	Ngfi-A binding protein 1	1.19793	1.23965	1.47419		1.20911	1.31772
ENSRNOT00000065696	Tmf1	TATA element modulatory factor 1	1.1972	1.38242	1.42169		1.40274
ENSRNOT00000066050	Gpbp1	GC-rich promoter binding protein 1	1.19718	1.41405	1.31937	1.464
ENSRNOT00000017276	Golph3	golgi phosphoprotein 3 (coat-protein)	1.19711	1.1843	1.18985		1.15881
ENSRNOT00000058273	D3ZH27_RAT		1.1961	-1.22284	-1.61086		-1.39635	-1.63412
ENSRNOT00000042539	Ppard	peroxisome proliferator-activated receptor delta	1.19587	-1.25356	-1.36652		-1.22044	-1.39812
ENSRNOT00000012495	Psen1	presenilin 1	1.19479	1.38622	1.75793		1.40857	1.70246
ENSRNOT00000067377	Nckap1	NCK-associated protein 1	1.19476	1.31915		1.30765
ENSRNOT00000034768	Cmtm7	CKLF-like MARVEL transmembrane domain containing 7	1.1937	1.19858		1.29272
ENSRNOT00000015318	Ppp2r2a	protein phosphatase 2 (formerly 2A), regulatory subunit B, alpha isoform	1.19361	2.22115	1.77999		2.1374	1.66077
ENSRNOT00000066888	Fndc3a	fibronectin type III domain containing 3a	1.1936	2.97863	2.73302		2.62628	2.70815
ENSRNOT00000000776			1.19299	1.31167	1.47472	1.30604
ENSRNOT00000002906	Atg3	ATG3 autophagy related 3 homolog (S. cerevisiae)	1.19289	1.90442	1.93285	1.23145	1.81336	1.82363
ENSRNOT00000000733	Fyn	FYN oncogene related to SRC, FGR, YES	1.19097	2.85174	1.64539		3.00454	1.5812
ENSRNOT00000027677	Gsk3a	glycogen synthase kinase 3 alpha	1.19079		-1.12372
ENSRNOT00000064641	Xiap	X-linked inhibitor of apoptosis	1.18969	1.21653	2.20822		1.91124
ENSRNOT00000014623	Pdgfrl	platelet-derived growth factor receptor-like	1.18949	1.23821	1.28241		1.33837	1.36926
ENSRNOT00000056144	F1M3R7_RAT		1.18935	1.17271	1.20457	1.25688	1.23441
ENSRNOT00000054966	Hgs	hepatocyte growth factor-regulated tyrosine kinase substrate	1.18855	1.55699	1.80611		1.5071	1.67755
ENSRNOT00000060143	RGD1311307	similar to 1300014I06Rik protein	1.18802	-4.24404	-3.57683		-3.51068	-3.81907
ENSRNOT00000066174	Atp2b1	ATPase, Ca++ transporting, plasma membrane 1	1.18512	-1.54896	1.27847	-1.47353
ENSRNOT00000068083	Sp2	Sp2 transcription factor	1.18494	1.19242		1.28152
ENSRNOT00000028091	DPF1_RAT	D4, zinc and double PHD fingers family 1	1.18467		1.2981
ENSRNOT00000000780	D3ZD38_RAT		1.18211	1.20509	1.3916		1.34715	1.36512
ENSRNOT00000046640	Ppp2cb	protein phosphatase 2, catalytic subunit, beta isoform	1.18151	1.27694	1.33606		1.2604	1.30345
ENSRNOT00000044425	Tuba3a	tubulin, alpha 3B	1.18014	1.2273		1.2991
ENSRNOT00000066071	Aff1	AF4/FMR2 family, member 1	1.17984	1.26012	-1.42271		1.25971	-1.37503
ENSRNOT00000003696	Pafah1b1	platelet-activating factor acetylhydrolase, isoform 1b, subunit 1	1.17944	1.25159	1.16431		1.22726
ENSRNOT00000022986	Fam188a	family with sequence similarity 188, member A	1.17865	-1.19309		-1.29414
ENSRNOT00000027590	Nup98	nucleoporin 98	1.17598	1.45862	1.21303		1.41852
ENSRNOT00000028423	Plekha4	pleckstrin homology domain containing, family A (phosphoinositide binding specific) member 4	1.17441	1.68074	1.77972		1.68538	1.7716
ENSRNOT00000067050	Usp2	ubiquitin specific peptidase 2	1.1732	1.24599
ENSRNOT00000015918	Tnfrsf21	tumor necrosis factor receptor superfamily, member 21	1.1684	-1.18941	-1.68469		-1.18208	-2.15064
ENSRNOT00000026710	Gnai3	guanine nucleotide binding protein (G protein), alpha inhibiting 1	1.16611	1.41324	1.40381	1.31116	1.57324	1.46211
ENSRNOT00000068716	AP180_RAT	synaptosomal-associated protein 91	1.1657	1.28127	1.41703		1.59581	1.96382
ENSRNOT00000032402	Cltb	clathrin, light chain (Lcb)	1.16052	-1.1725		-1.15149
ENSRNOT00000067801	Wasf2	WAS protein family, member 2	1.15368	-1.28068		-1.25389
ENSRNOT00000067618	Trim2	tripartite motif-containing 2		-1.75339	-1.55325	-1.21378	-1.40659	-1.26345
ENSRNOT00000046263	Med12	mediator complex subunit 12		-1.48744	-1.57631	-1.21545	-1.46153	-1.41913
ENSRNOT00000032001	Nupl1	nucleoporin like 1		-1.3566	-2.20739	-1.63428	-2.13017
ENSRNOT00000063985	F1M585_RAT				-1.34605
ENSRNOT00000066747	Sec61a2	Sec61 alpha 2 subunit (S. cerevisiae)		-1.34033	-1.18014		-1.26177
ENSRNOT00000000826	F1LTK4_RAT	SRR1 domain containing		1.91074		1.80142
ENSRNOT00000011298	Slc2a3	solute carrier family 2 (facilitated glucose transporter), member 3			-1.29453
ENSRNOT00000046451					1.23745	1.37174
ENSRNOT00000030435	Ube2o	ubiquitin-conjugating enzyme E2O		-1.09538	2.80226	-1.16459	-1.19523	2.22719
ENSRNOT00000010467	Plxnb2	plexin B2		-1.75818	-2.26535		-1.53033	-2.04013
ENSRNOT00000009421	D3ZSY3_RAT	B-cell CLL/lymphoma 11A (zinc finger protein)		-1.28121
ENSRNOT00000041119	D3Z9G8_RAT	syntaxin binding protein 4		-2.37092	-2.7491	-1.44707	-2.11496	-2.85474
ENSRNOT00000002395	Rnf168	ring finger protein 168		-1.45166	-1.44686	-2.48054	-1.61332	-1.55777
ENSRNOT00000017468	Ldha	lactate dehydrogenase A		2.023		1.51318
ENSRNOT00000012767	Zrsr1	zinc finger (CCCH type), RNA binding motif and serine/arginine rich 1		-1.47519	-1.6171	-1.55953
ENSRNOT00000029144					1.2961
ENSRNOT00000031928	Mtf1	metal-regulatory transcription factor 1		-1.26365
ENSRNOT00000032273	Tmem156	transmembrane protein 156		-2.2703	-1.96624		-2.05752	-1.97938
ENSRNOT00000044274	Fam118a	family with sequence similarity 118, member A		-1.20092		-1.24058
ENSRNOT00000030174	RT1-M4	RT1 class Ib, locus M4			1.34781	1.26064
ENSRNOT00000025900	Galnt2	UDP-N-acetyl-alpha-D-galactosamine:polypeptide N-acetylgalactosaminyltransferase 2 (GalNAc-T2)		1.31086	1.2244	1.24164	1.50527
ENSRNOT00000026205	Zc3h7b	zinc finger CCCH-type containing 7B		1.29956	1.99522	-1.24672	1.9357
ENSRNOT00000031892	F1M4H2_RAT			1.19478		1.32845
ENSRNOT00000021608	Zfp131	zinc finger protein 131		1.60454	1.23086	1.59239
ENSRNOT00000043852	D3ZS41_RAT			-1.16593	-1.30487		-1.46213
ENSRNOT00000036258	Htatip2	HIV-1 tat interactive protein 2, homolog (human) (predicted)-like		-1.49131	1.55521		-1.62977	1.39556
ENSRNOT00000011731	Jun	Jun oncogene		-2.04217	-1.30864		-1.87119	-1.35754
ENSRNOT00000028549	Sphk2	sphingosine kinase 2		-2.22533	-1.27341	-1.75197	-2.10074	-1.25161
ENSRNOT00000012854	Hdac1	histone deacetylase 1		1.28494	1.64646		1.49323	1.83013
ENSRNOT00000003193	Lkap	similar to limkain b1		-1.18473	-1.39404
ENSRNOT00000001990	LOC100364896	cytochrome P450, family 2, subfamily c, polypeptide 55-like		1.20584	1.43136	1.20741
ENSRNOT00000065982	Ext2			-1.33841	-1.2382		-1.27622	-1.22012
ENSRNOT00000057449	F1M6Q6_RAT				1.41847
ENSRNOT00000016084	RGD1307929	similar to CG14967-PA		-1.60558	-1.85724	-1.27587	-1.46468	-1.59268
ENSRNOT00000066468	Rad18	RAD18 homolog (S. cerevisiae)		-1.2952	-2.2412		-1.8332	-2.5236
ENSRNOT00000064028	Zfp192	zinc finger protein 192		-1.38526	-1.3824	-1.64939	-1.27153	-1.33065
ENSRNOT00000019623	Pcmt1	protein-L-isoaspartate (D-aspartate) O-methyltransferase 1		1.30376	1.45153		1.40631	1.5744
ENSRNOT00000066433	RGD1308297			-1.23131	-1.37926	-1.71195	-1.25628	-1.4924
ENSRNOT00000009324	Crebl2	cAMP responsive element binding protein-like 2		-1.67632	-1.71445	-1.31074	-1.81905	-1.7318
ENSRNOT00000035328	Il28b	similar to interferon-lambda2		1.41886	1.45358
ENSRNOT00000067325	DNMT1_RAT	DNA (cytosine-5-)-methyltransferase 1		-3.79743	-2.12236	-1.28613	-3.33771	-2.34674
ENSRNOT00000000791	Ado	2-aminoethanethiol (cysteamine) dioxygenase		-1.36933	-1.48099	-1.67473	-1.37687
ENSRNOT00000013858	Zmat3	zinc finger, matrin type 3		-1.25941	-1.26466		-1.18403
ENSRNOT00000036047	F1LY02_RAT				1.22567
ENSRNOT00000028553	LOC100363361	zinc finger protein 687-like		-1.22879	-1.50449	-1.46294	-1.21329
ENSRNOT00000006880	Itga4	integrin, alpha 4		-1.5427	-2.01084		-1.3366	-1.28187
ENSRNOT00000035100	Ndst2	N-deacetylase/N-sulfotransferase (heparan glucosaminyl) 2		-1.46976	-1.49147	-1.18246	-1.47415	-1.49971
ENSRNOT00000055319	Ttll10	tubulin tyrosine ligase-like family, member 10		1.74932		1.51179
ENSRNOT00000004293	Acbd3	acyl-Coenzyme A binding domain containing 3		-1.22597	-1.15739	-1.23644
ENSRNOT00000025291	Ugt1a7c	UDP glucuronosyltransferase 1 family, polypeptide A5		-1.36539		-1.30129
ENSRNOT00000024373					1.29771
ENSRNOT00000008461	Kcnk16	potassium channel, subfamily K, member 16			-1.14615
ENSRNOT00000044299	D3ZGD0_RAT			-1.29482	-1.15002	-1.30193	-1.26548	-1.18044
ENSRNOT00000017633	Alox5	arachidonate 5-lipoxygenase		-2.2153	-6.00596	-1.72947	-2.59434	-5.69549
ENSRNOT00000035277	D4AAX7_RAT	tensin 1		-2.3412	-3.84409	-1.31628	-2.46796	-4.33188
ENSRNOT00000056416	D3ZL08_RAT			-1.19269	-1.3909	-1.5493	-1.30008
ENSRNOT00000022714	Mapk1ip1	mitogen-activated protein kinase 1 interacting protein 1		-1.89666	-1.37657	-1.43603	-1.71196	-1.29895
ENSRNOT00000021129	Tnfrsf11a	Tumor necrosis factor receptor superfamily, member 11a		-1.83552		-1.83859
ENSRNOT00000010229	F1MAD1_RAT	tetratricopeptide repeat domain 4		-1.24239	-1.33741	-1.32698
ENSRNOT00000061337	Abcg3l2	ATP-binding cassette, subfamily G (WHITE), member 3-like 4		1.57085	1.62278		1.57475	1.48365
ENSRNOT00000049759	Me2	malic enzyme 2, NAD(+)-dependent, mitochondrial		-1.98641	-1.45976	-1.30994	-1.78277	-1.63631
ENSRNOT00000067166	Mink1	misshapen-like kinase 1 (zebrafish)		-1.80082	-3.1881		-1.70649	-2.77068
ENSRNOT00000017139	Pcbp4	poly(rC) binding protein 4		-1.36105	-1.19019	-1.55658	-1.19909
ENSRNOT00000010980	St3gal1	ST3 beta-galactoside alpha-2,3-sialyltransferase 1		-1.39574		-1.63598
ENSRNOT00000061343	Rft1	RFT1 homolog (S. cerevisiae)		-2.08832	-2.00089		-1.89625	-1.91761
ENSRNOT00000068033	Nptxr	chromobox homolog 6		-2.05032	-2.13022		-1.88258	-2.03169
ENSRNOT00000057751	Thap7	THAP domain containing 7		-1.15951	-1.23931	-1.13745
ENSRNOT00000064010	MBP_RAT	myelin basic protein		-1.78564	-2.06315		-1.53048	-1.35364
ENSRNOT00000067550	Mastl	microtubule associated serine/threonine kinase-like		-3.12418	-3.7865	-1.32217	-3.81825	-4.17665
ENSRNOT00000017914	Tpcn2	two pore segment channel 2		-1.5307	-1.30394
ENSRNOT00000015821	Rnf7	ring finger protein 7		-1.35646	-1.20304		-1.26015	-1.23675
ENSRNOT00000064529	RGD1565486	similar to RNA binding motif protein 25		1.37861	-1.28998	1.26357
ENSRNOT00000034122	Zdhhc23	zinc finger, DHHC-type containing 23		-2.3497	-1.92667	-1.37504	-2.09012	-1.94976
ENSRNOT00000026114	Eid2	EP300 interacting inhibitor of differentiation 2		-1.47487	-1.28246	-1.56022
ENSRNOT00000050240				-1.34786	-1.33163		-1.13389	-1.18624
ENSRNOT00000051347	Fam116b	family with sequence similarity 116, member B		-1.19279	-1.36097		-1.17998	-1.30026
ENSRNOT00000064895	Klhl32	kelch-like 32 (Drosophila)		-1.24544	-1.34758
ENSRNOT00000060876	Apc	adenomatous polyposis coli		-1.6153	-1.3043	-1.6069
ENSRNOT00000014442				-1.27767	-1.22484
ENSRNOT00000022432	Usp10	ubiquitin specific peptidase 10		1.61997	1.43949	1.89213	-1.26592
ENSRNOT00000064322	Mettl6	methyltransferase like 6		-1.2152		-1.17264
ENSRNOT00000067973	Clk2	CDC-like kinase 2		-1.30917	-1.16251	-2.77921	-1.40037	-1.28312
ENSRNOT00000010100	C8b	complement component 8, beta polypeptide		1.38803	1.98626	2.03808	1.51539
ENSRNOT00000059979	2002-03-01	membrane-associated ring finger (C3HC4) 2		-1.139	-1.30302		-1.19573
ENSRNOT00000064572	Agfg2	ArfGAP with FG repeats 2		-2.25138	-1.40696	-1.34649	-2.47438	-1.57196
ENSRNOT00000068666	D4A4N3_RAT	X-prolyl aminopeptidase (aminopeptidase P) 3, putative		-1.288	-1.54584	-1.22775	-1.24322
ENSRNOT00000019768	Btbd6	BTB (POZ) domain containing 6		-1.632	-1.5943	-1.27468	-1.63656	-1.50116
ENSRNOT00000044188	Cndp2	CNDP dipeptidase 2 (metallopeptidase M20 family)		1.24725		1.17573	1.31316
ENSRNOT00000015457	KCC2D_RAT	calcium/calmodulin-dependent protein kinase II delta		1.14948	-1.21492	-1.30574
ENSRNOT00000059737	Nrcam	neuronal cell adhesion molecule		-2.05036	-2.09224	-1.58855	-1.48538	-2.08668
ENSRNOT00000019556	Fam32a	family with sequence similarity 32, member A		1.2262		1.25752
ENSRNOT00000026222	Eri3	exoribonuclease 3		-1.22564	-1.51724		-1.20381	-1.48226
ENSRNOT00000032965	Fbxo48	F-box protein 48		-1.20005	-1.29465	-1.36261
ENSRNOT00000009838	Pm20d1	peptidase M20 domain containing 1		-1.38851		-1.35228
ENSRNOT00000019867	F1M4N6_RAT			-1.24155		-1.30502	-1.64266
ENSRNOT00000047081	Col11a2	collagen, type XI, alpha 2		2.25539		1.78196
ENSRNOT00000045326	Capn2	calpain 2		-1.17856		-1.2894
ENSRNOT00000055281	Nfe2	nuclear factor, erythroid derived 2		-1.79937	-1.45803	-1.79129	-2.14954	-1.67162
ENSRNOT00000030343	Ctns	cystinosis, nephropathic		-2.43084	-1.55369	-1.87878
ENSRNOT00000018844	Matn4	matrilin 4			-1.30014
ENSRNOT00000003320	Fam129a	family with sequence similarity 129, member A		4.27593	3.40171		3.43621	3.4932
ENSRNOT00000067244	Pde4b	phosphodiesterase 4B, cAMP specific			1.70625
ENSRNOT00000049592	RGD1307264	similar to hypothetical protein FLJ20302; similar to CG31653-PA		-2.1326	-1.89567	-1.56157	-1.88573	-1.96124
ENSRNOT00000051736	F1M7A6_RAT			-1.28248
ENSRNOT00000013322	Gale	UDP-galactose-4-epimerase			1.25762
ENSRNOT00000007761	Zfp362	zinc finger protein 362		-1.25252	-1.22019	-1.51142	-1.49145
ENSRNOT00000044435	D3ZCC6_RAT	suppressor of hairy wing homolog 3 (Drosophila)		-1.24154	-1.41245	-1.34294	-1.57802
[truncated: 11,069 more rows]
