# Supplementary material for: JunD/AP1 regulatory network analysis during macrophage activation in a rat model of crescentic glomerulonephritis
Source: BMC Syst Biol. 2013 Sep 22;7:93. doi: 10.1186/1752-0509-7-93 (PMC3849178; doi:10.1186/1752-0509-7-93)
Supplement: Additional file 6: Table S6 — Gene expression changes in primary and secondary response genes following LPS stimulation in WKY and WKY.LCrgn2 BMDMs. This table reports the fold-changes of significantly differentially expressed genes (FDR < 5%) that matched previously identified primary and secondary response genes identified in mouse BMDMs by Ramirez-Carrozzi et al. The set of genes highlighted in grey are the genes that were either not differentially expressed or had very expression values or didn’t had mouse orthologous genes in rats. [file 1752-0509-7-93-S6.xlsx]

## Sheet: Sheet1
Supplement Table 6: Gene expression changes in primary and secondary response genes following LPS stimulation in WKY and WKY.LCrgn2 BMDMs. This table reports the fold-changes of significantly differentially expressed genes (FDR<5%) that matched previously identified primary and secondary response genes identified in mouse BMDMs by Ramirez-Carrozzi et al. The set of genes highlighted in grey are t…
			WKY			WKY.LCrgn2
Ensemble Transcript ID	GeneID	Description	WKY basal v/s 2 hrs	WKY basal v/s 4 hrs	WKY basal v/s 8 hrs	WKY.LCrgn2 basal v/s 2 hrs	WKY.LCrgn2 basal v/s 4 hrs	WKY.LCrgn2 basal v/s 8 hrs
Primary response genes
ENSRNOT00000024458	Cd83	CD83 molecule	5.3763	4.67916	5.57264	5.17854	1.59208
ENSRNOT00000010171	Nr4a1	nuclear receptor subfamily 4, group A, member 1	4.01846	1.25535	1.29351	4.19851	1.29099
ENSRNOT00000014348	Ccrn4l	CCR4 carbon catabolite repression 4-like (S. cerevisiae)	16.3864	10.1546	3.39051	14.599	9.73266	2.64084
ENSRNOT00000065680	Irf1	interferon regulatory factor 1	10.3185	11.6708	5.16828	9.48635	13.0708	5.61526
ENSRNOT00000041940	Nfkbiz	nuclear factor of kappa light polypeptide gene enhancer in B-cells inhibitor, zeta	18.0938	6.7892	2.67057	18.5282	7.59028	2.67903
ENSRNOT00000025794	Sod2	superoxide dismutase 2, mitochondrial	4.52216	6.43352	7.59554	4.45165	6.89104	8.2275
ENSRNOT00000000637	Pim1	pim-1 oncogene	7.39371	6.94058	4.88252	8.33173	8.44209	6.31007
ENSRNOT00000003940	Socs3	suppressor of cytokine signaling 3	37.7552	45.4633	16.2599	30.434	46.6569	13.5917
ENSRNOT00000074583	Tnfaip3	tumor necrosis factor, alpha-induced protein 3	NA	NA	NA	NA	NA	NA
ENSRNOT00000026303	Egr1	early growth response 1	2.91472	1.52453	1.32416	2.65422	1.40817
ENSRNOT00000067780	Junb	jun B proto-oncogene	4.59411	3.60832	2.25629	4.80001	4.08326	2.29809
ENSRNOT00000012663	Marcksl1	MARCKS-like 1	2.78434	3.35524	3.06604	2.61383	3.59819	3.34554
ENSRNOT00000025913	Bcl3	B-cell CLL/lymphoma 3	4.05277	6.55016	2.72069	3.65336	5.91597	2.66915
ENSRNOT00000028066	Icam1	intercellular adhesion molecule 1	7.86412	8.14107	5.0938	8.13881	9.64311	6.27421
ENSRNOT00000026661	Zfp36	zinc finger protein 36	3.30227	3.26041	2.60783	3.5466	3.38888	2.67395
ENSRNOT00000071515	TNFSF9	tumor necrosis factor (ligand) superfamily, member 9	NA	NA	NA	NA	NA	NA
ENSRNOT00000009894	Nfkbia	nuclear factor of kappa light polypeptide gene enhancer in B-cells inhibitor, alpha	13.0997	11.768	10.1954	12.1687	11.504	9.56631
ENSRNOT00000072149	Fosb	FBJ osteosarcoma oncogene B	NA	NA	NA	NA	NA	NA
ENSRNOT00000029719	Nfkbid	nuclear factor of kappa light polypeptide gene enhancer in B-cells inhibitor, delta	5.33502	2.314	5.00765	2.64265
ENSRNOT00000003567	Ptgs2	prostaglandin-endoperoxide synthase 2	17.6198	15.7053	25.3994	13.5696	14.8262	22.5927
ENSRNOT00000013025	Tlr2	toll-like receptor 2	2.85037	3.46985	4.35367	2.80331	3.5288	4.33497
ENSRNOT00000003778	Cxcl1	chemokine (C-X-C motif) ligand 1 (melanoma growth stimulating activity, alpha)	60.3458	13.7322	15.1154	50.8555	14.0769	12.9928
ENSRNOT00000003745	Cxcl2	chemokine (C-X-C motif) ligand 2	103.508	19.8794	45.9268	104.801	21.0851	41.2217
ENSRNOT00000001110	Tnf	tumor necrosis factor (TNF superfamily, member 2)	37.3166	26.1506	9.67475	35.8815	27.0688	12.1588
ENSRNOT00000044467	Ccrl2	chemokine (C-C motif) receptor-like 2	16.428	14.616	6.81263	18.0213	16.6266	7.89062
ENSRNOT00000072400	Traf1	TNF receptor-associated factor 1	NA	NA	NA	NA	NA	NA
ENSRNOT00000031667	Cxcl11	chemokine (C-X-C motif) ligand 11	208.627	278.917	276.626	203.634	270.631	273.362
ENSRNOT00000013562	Clec4e	C-type lectin domain family 4, member e	23.1741	22.4333	14.3872	23.7217	23.0902	15.2029
ENSRNOT00000006126	Il1a	interleukin 1 alpha	140.88	136.247	67.9933	122.386	132.024	80.1415
ENSRNOT00000032333	Csf2	colony stimulating factor 2 (granulocyte-macrophage)	1.49638	1.84409	1.91967	1.44125	2.49707	1.86939
ENSRNOT00000004363	IL23a	Interleukin-23 subunit alpha	NA	NA	NA	NA	NA	NA
ENSRNOT00000015139	Ccl3	chemokine (C-C motif) ligand 3	2.39722	2.12238	1.90732	2.60833	2.33906	2.13358
ENSRNOT00000068683	Gbp2	Interferon-induced guanylate-binding protein 2	NA	NA	NA	NA	NA	NA
ENSRNOT00000045855	Gbp1	guanylate binding protein 1		2.47368	2.31242		2.10579	1.93054
ENSRNOT00000006308	Il1b	interleukin 1 beta	49.3145	50.4859	35.41	49.2442	53.9532	44.047
ENSRNOT00000022190	Map3k8	mitogen-activated protein kinase kinase kinase 8	4.79915	7.1157	3.56819	4.73076	6.92297	3.73655
ENSRNOT00000001916	Serpine1	serpin peptidase inhibitor, clade E (nexin, plasminogen activator inhibitor type 1), member 1	4.24216	45.7064	45.9317	3.20184	40.6201	41.1218
ENSRNOT00000019511	Arhgef3	Rho guanine nucleotide exchange factor (GEF) 3	1.78667	6.02168	4.58653	1.53267	5.44542	4.75731
ENSRNOT00000019377	Vcam1	vascular cell adhesion molecule 1	6.52762	26.8163	37.4945	4.60282	19.7525	19.5484
	Saa3		NA	NA	NA	NA	NA	NA
ENSRNOT00000009448	Ccl2	chemokine (C-C motif) ligand 2	1.67394	1.6215	1.5319	1.56731	1.48121	1.3948
ENSRNOT00000006246	Il10	interleukin 10	15.6812	51.9198	42.716	12.7701	51.9125	33.7751
ENSRNOT00000038151	Ikbke	inhibitor of kappa light polypeptide gene enhancer in B-cells, kinase epsilon		-1.47114	1.29785		-1.39197	1.48441
ENSRNOT00000009319	Peli1	pellino 1	13.6711	12.969	5.88273	14.8852	11.5461	4.24052
ENSRNOT00000025770	Ifit1	interferon-induced protein with tetratricopeptide repeats 1		1.17848	1.33877		1.26538	1.30975
ENSRNOT00000003075	Cxcl10	chemokine (C-X-C motif) ligand 10	21.3846	22.646	20.3755	19.5084	20.3119	18.0916
ENSRNOT00000013182	Irg1	immunoresponsive 1 homolog (mouse)	19.9557	23.7918	28.2751	24.1075	32.1848	38.3994
ENSRNOT00000025770	Ifit1	interferon-induced protein with tetratricopeptide repeats 1		1.17848	1.33877		1.26538	1.30975
ENSRNOT00000008224	Ifnb1	interferon beta 1, fibroblast	27.2823	2.27094	1.31611	23.8429	2.23131
ENSRNOT00000031626	Ccl12	chemokine (C-C motif) ligand 12	42.3451	32.4696	26.7194	39.2413	34.8876	25.9529
ENSRNOT00000011507	Mmp13	matrix metallopeptidase 13	1.62366	2.60933	9.46092		2.0065	4.87484
ENSRNOT00000014865	Ccl5	chemokine (C-C motif) ligand 5	25.2068	54.2319	55.7043	27.2922	65.1576	68.8053
ENSRNOT00000031025	Ifit3	interferon-induced protein with tetratricopeptide repeats 3	20.1927	35.5149	39.7353	19.644	39.7964	42.1037
Secondary response genes
ENSRNOT00000052003	Cmpk2	cytidine monophosphate (UMP-CMP) kinase 2, mitochondrial	22.9659	43.2752	40.1897	16.7247	38.877	36.8969
ENSRNOT00000010092	Rsad2	radical S-adenosyl methionine domain containing 2	70.8188	105.452	97.8907	58.9369	99.1132	83.4756
	H28		NA	NA	NA	NA	NA	NA
ENSRNOT00000054873	Irf7	interferon regulatory factor 7	2.13475	6.30804	9.50346	2.16153	8.31542	12.4212
ENSRNOT00000013732	Il6	interleukin 6	29.3931	17.961	10.2939	32.4495	24.6958	13.0617
ENSRNOT00000067620	Il12b	interleukin 12B	1.55057	2.92301	9.39614	1.49008	2.64988	8.68619
ENSRNOT00000016133	Nos2	nitric oxide synthase 2, inducible	25.8442	150.203	178.378	19.2924	126.706	152.06
ENSRNOT00000018776	Lcn2	lipocalin 2	1.47605	16.0577	55.1877	1.67447	9.62592	44.6668
ENSRNOT00000075773	Marco	macrophage receptor MARCO	NA	NA	NA	NA	NA	NA
ENSRNOT00000039876	Mx1	myxovirus (influenza virus) resistance 1	3.14862	12.4819	17.0132	2.62594	13.241	17.8671
ENSRNOT00000002695	Mx2	myxovirus (influenza virus) resistance 2	2.85391	11.3761	28.8628	2.65315	10.1915	26.8813
	Serpinb3b		NA	NA	NA	NA	NA	NA
