# Supplementary material for: JunD/AP1 regulatory network analysis during macrophage activation in a rat model of crescentic glomerulonephritis
Source: BMC Syst Biol. 2013 Sep 22;7:93. doi: 10.1186/1752-0509-7-93 (PMC3849178; doi:10.1186/1752-0509-7-93)
Supplement: Additional file 7: Table S7 — Over-representation analysis of the genes obtained after ChIP-seq gene expression integration with the TRE motif. This table summarises the results obtained after performing Fisher’s exact test for gene-sets obtained by considering TRE motifs against the significantly differentially up-regulated set of transcripts in WKY and its congenic. NS: Not significant at P-value < 0.05. [file 1752-0509-7-93-S7.xlsx]

## Sheet: Sheet1
Suppl. Table 7: Over-representation analysis of the genes obtained after ChIP-seq gene expression integration with the TRE motif. This table summarises the results obtained after performing Fisher's exact test for gene-sets obtained by considering TRE motifs against the significantly differentially up-regulated set of transcripts in WKY and its congenic. NS: Not significant at P-value < 0.05.
	WKY						WKYL.Crgn2
	Control v 2 hrs		Control v 4 hrs		Control v 8 hrs		Control v 2 hrs		Control v 4 hrs		Control v 8 hrs
	P-value	Number of genes differentialy expressed	P-value	Number of genes differentialy expressed	P-value	Number of genes differentialy expressed	P-value	Number of genes differentialy expressed	P-value	Number of genes differentialy expressed	P-value	Number of genes differentialy expressed
DR1	NS	32	NS	107	NS	81	NS	30	NS	82	NS	65
E2F1_Q3	NS	19	NS	72	NS	49	NS	17	NS	48	NS	41
E2F_Q2	NS	9	NS	34	NS	24	NS	7	NS	19	NS	16
GKLF	NS	25	NS	103	NS	72	NS	26	NS	66	NS	58
HNF4_DR1	NS	34	0.0307853	87	NS	67	NS	28	NS	69	NS	61
MZF1_02	NS	19	NS	74	NS	50	NS	20	NS	52	NS	40
pax4	NS	42	NS	158	NS	109	NS	42	NS	109	NS	90
sf1	NS	13	NS	51	NS	40	NS	14	NS	40	NS	31
smad_01	NS	31	NS	117	NS	99	NS	35	NS	85	NS	80
smad_q6	NS	28	NS	121	NS	84	NS	30	NS	82	NS	62
spz1	NS	17	NS	70	NS	47	NS	17	NS	44	NS	34
ttf1	NS	41	NS	147	NS	106	NS	40	NS	100	NS	82
usf_01_q6	NS	22	NS	93	NS	68	NS	23	NS	63	NS	53
usf2	NS	20	NS	75	NS	51	NS	18	NS	53	NS	43
vdr	NS	34	NS	127	NS	94	NS	35	NS	90	NS	75
zic1	NS	33	NS	130	NS	91	NS	34	NS	93	NS	76
