# Supplementary material for: JunD/AP1 regulatory network analysis during macrophage activation in a rat model of crescentic glomerulonephritis
Source: BMC Syst Biol. 2013 Sep 22;7:93. doi: 10.1186/1752-0509-7-93 (PMC3849178; doi:10.1186/1752-0509-7-93)
Supplement: Additional file 8: Table S8 — Over-representation analysis of the genes obtained after ChIP-seq gene expression integration with CRE motif. This table summarises the results obtained after performing Fisher’s exact test for gene-sets obtained by considering CRE motifs against the significantly differentially up-regulated set of transcripts in WKY and its congenic. NS: Not significant at P-value < 0.05. [file 1752-0509-7-93-S8.xlsx]

## Sheet: Sheet1
Suppl. Table 8: Over-representation analysis of the genes obtained after ChIP-seq gene expression integration with CRE motif. This table summarises the results obtained after performing Fisher's exact test for gene-sets obtained by considering CRE motifs against the significantly differentially up-regulated set of transcripts in WKY and its congenic. NS: Not significant at P-value < 0.05.
		WKY						WKYL.Crgn2
		Control v 2 hrs		Control v 4 hrs		Control v 8 hrs		Control v 2 hrs		Control v 4 hrs		Control v 8 hrs
Transfac Matrix ID	TF	Upregulated TF-targets	P-value	Upregulated TF-targets	P-value	Upregulated TF-targets	P-value	Upregulated TF-targets	P-value	Upregulated TF-targets	P-value	Upregulated TF-targets	P-value
GATA2_01	GATA2	39	NS	153	3.38173e-07	105	0.0350093	36	NS	102	NS	96	NS
GATA2	GATA2	39	NS	153	3.38173e-07	105	0.0350093	36	NS	102	NS	96	NS
MYOD_Q6	MYOD	31	NS	90	1.93725e-06	63	0.0120254	28	NS	66	0.009	59	0.03
MAF	MAF	51	NS	168	5.61586e-06	114	NS	44	NS	105	NS	106	NS
T3R	T3R	47	NS	178	5.82178e-06	127	0.0514448	44	NS	121	NS	120	NS
E2A_Q6	E2A	33	NS	96	7.28832e-06	69	0.0130784	32	NS	69	0.03	61	NS
AP1_Q6_01	AP1	30	NS	118	3.86209e-05	89	0.01167	28	NS	80	NS	82	0.042
CEBPA_01	CEBPA	19	NS	93	5.35343e-05	60	NS	22	NS	61	NS	56	NS
AP3_Q6	AP3	40	NS	146	7.08512e-05	101	NS	35	NS	99	NS	94	NS
CREB_Q3	CREB	31	NS	120	0.0001	89	0.0328111	31	NS	80	NS	82	NS
E2A_Q2	E2A	28	NS	98	0.0001	73	0.0222703	30	NS	70	NS	68	NS
CEBP_Q3	CEBP	29	NS	129	0.0002	87	NS	29	NS	85	NS	80	NS
YY1_01	YY1	38	NS	143	0.00029	99	NS	34	NS	93	NS	90	NS
AP1_Q4_01	AP1	29	NS	127	0.0003	93	NS	26	NS	85	NS	83	NS
GEN_INI2_B	General initiation factor	55	NS	173	0.0003	124	NS	50	NS	120	NS	114	NS
AP1FJ_Q2	AP1	33	NS	106	0.00037	82	0.017859	29	NS	73	NS	71	NS
MYB	MYB	39	NS	130	0.00044	99	0.0375552	39	NS	89	NS	87	NS
GEN_INI3_B	General initiation factor	55	NS	173	0.0006	126	NS	49	NS	122	NS	118	NS
CETS1P54_02	cETS1	34	NS	127	0.0007	90	NS	35	NS	84	NS	86	NS
GEN_INI_B	General initiation factor	53	NS	172	0.0007	124	NS	48	NS	120	NS	114	NS
PXR_Q2	PXR	28	NS	104	0.0009	73	NS	26	NS	67	NS	68	NS
SF1	SF1	23	NS	76	0.00094	50	NS	21	NS	51	NS	49	NS
ER_Q6	ER	32	NS	117	0.0016	82	NS	32	NS	81	NS	77	NS
HNF4	HNF4	48	NS	152	0.0061	117	NS	44	NS	110	NS	109	NS
AREB6_04	Zeb1	14	NS	58	0.007	41	NS	16	NS	36	NS	36	NS
NFKB_Q6_01	NFKB	23	NS	75	0.01	47	NS	26	NS	47	NS	49	NS
AP1_Q2	AP1	24	NS	84	0.010072	60	NS	21	NS	54	NS	53	NS
SREBP_Q3	SREBP	22	NS	64	0.011	47	NS	24	NS	45	NS	46	NS
CMYB_01	cMYB	13	NS	40	0.05	30	NS	16	NS	26	NS	25	NS
NFKAPPAB_01	NFKB	12	NS	34	NS	23	NS	16	NS	24	NS	24	NS
