# Supplementary material for: JunD/AP1 regulatory network analysis during macrophage activation in a rat model of crescentic glomerulonephritis
Source: BMC Syst Biol. 2013 Sep 22;7:93. doi: 10.1186/1752-0509-7-93 (PMC3849178; doi:10.1186/1752-0509-7-93)
Supplement: Additional file 9: Table S9 — List of transcripts obtained after integration analysis. 1,274 transcripts obatined after integration of the gene expression with the ChIP-seq profile are listed here. [file 1752-0509-7-93-S9.xlsx]

## Sheet: Suppl.-table-7
Suppl. Table 9: List of transcripts obtained after integration analysis. 1,274 transcripts obatined after integration of the gene expression with the ChIP-seq profile are listed here.
Ensembl Gene ID	Ensembl Transcript ID	Associated Gene Name	Description
ENSRNOG00000000045	ENSRNOT00000000053	Cd244	Cd244 molecule, natural killer cell receptor 2B4
ENSRNOG00000000097	ENSRNOT00000000109	Cd160	CD160 molecule
ENSRNOG00000000150	ENSRNOT00000000162	LOC100364233	DnaJ (Hsp40) homolog, subfamily C, member 1-like
ENSRNOG00000000177	ENSRNOT00000000193	Ppap2c	phosphatidic acid phosphatase type 2c
ENSRNOG00000027238	ENSRNOT00000000199	Jrk	jerky homolog (mouse)
ENSRNOG00000024631	ENSRNOT00000000205	F1LVK3_RAT
ENSRNOG00000000288	ENSRNOT00000000313	Scarf2	scavenger receptor class F, member 2
ENSRNOG00000000326	ENSRNOT00000000361
ENSRNOG00000000341	ENSRNOT00000000383	Nid2	nidogen 2
ENSRNOG00000000405	ENSRNOT00000000456	Vgll2	vestigial like 2 (Drosophila)
ENSRNOG00000000411	ENSRNOT00000000467	Nus1	nuclear undecaprenyl pyrophosphate synthase 1 homolog (S. cerevisiae)
ENSRNOG00000026407	ENSRNOT00000000475	F1LW90_RAT
ENSRNOG00000000418	ENSRNOT00000000476	Ng35	Ng35 pseudogene
ENSRNOG00000000431	ENSRNOT00000000492	Atf6b	activating transcription factor 6 beta
ENSRNOG00000000439	ENSRNOT00000000508	Ager	advanced glycosylation end product-specific receptor
ENSRNOG00000000442	ENSRNOT00000000513	Notch4	Notch homolog 4 (Drosophila)
ENSRNOG00000000456	ENSRNOT00000000528	Psmb8	proteasome (prosome, macropain) subunit, beta type 8 (large multifunctional peptidase 7)
ENSRNOG00000042672	ENSRNOT00000000544	F1LNL8_RAT	RT1 class I, locus A3
ENSRNOG00000000559	ENSRNOT00000000675	Npffr1	neuropeptide FF receptor 1
ENSRNOG00000000562	ENSRNOT00000000681	Prf1	perforin 1 (pore forming protein)
ENSRNOG00000000571	ENSRNOT00000000696	Psap	prosaposin
ENSRNOG00000000573	ENSRNOT00000000698	Spock2	sparc/osteonectin, cwcv and kazal-like domains proteoglycan 2
ENSRNOG00000000605	ENSRNOT00000000743	Hs3st5	heparan sulfate (glucosamine) 3-O-sulfotransferase 5
ENSRNOG00000000610	ENSRNOT00000000749	Cisd1	CDGSH iron sulfur domain 1
ENSRNOG00000000660	ENSRNOT00000000823	Asphd2	aspartate beta-hydroxylase domain containing 2
ENSRNOG00000000663	ENSRNOT00000000828	Tfip11	tuftelin interacting protein 11
ENSRNOG00000000702	ENSRNOT00000000891	Sart3	squamous cell carcinoma antigen recognized by T-cells 3
ENSRNOG00000000759	ENSRNOT00000000986	Olr1730	olfactory receptor 1730
ENSRNOG00000000763	ENSRNOT00000000990	RT1-M3-1	RT1 class Ib, locus M3, gene 1
ENSRNOG00000000781	ENSRNOT00000001014	Rnf39	ring finger protein 39
ENSRNOG00000000795	ENSRNOT00000001035	RT1-N3	RT1 class Ib, locus N3
ENSRNOG00000000777	ENSRNOT00000001036	RT1-S3	RT1 class Ib, locus S3
ENSRNOG00000000801	ENSRNOT00000001050	Msl3l2	male-specific lethal 3-like 2 (Drosophila)
ENSRNOG00000000815	ENSRNOT00000001081	Smpdl3a	sphingomyelin phosphodiesterase, acid-like 3A
ENSRNOG00000000819	ENSRNOT00000001086
ENSRNOG00000000839	ENSRNOT00000001113	Nfkbil1	nuclear factor of kappa light polypeptide gene enhancer in B-cells inhibitor-like 1
ENSRNOG00000000860	ENSRNOT00000001153	G7c	G7c protein
ENSRNOG00000000899	ENSRNOT00000001199	F1M387_RAT
ENSRNOG00000000904	ENSRNOT00000001203	D3ZTT3_RAT	similar to RIKEN cDNA 4930434E21
ENSRNOG00000000916	ENSRNOT00000001219	Katnal1	katanin p60 subunit A-like 1
ENSRNOG00000000934	ENSRNOT00000001238	Piwil1	piwi-like 1 (Drosophila)
ENSRNOG00000000962	ENSRNOT00000001277	Slc15a4	solute carrier family 15, member 4
ENSRNOG00000000986	ENSRNOT00000001305	D3ZXQ2_RAT
ENSRNOG00000001011	ENSRNOT00000001337	Fam101a	family with sequence similarity 101, member A
ENSRNOG00000001065	ENSRNOT00000001412	Cyth3	cytohesin 3
ENSRNOG00000001080	ENSRNOT00000001432	Arl6ip4	ADP-ribosylation-like factor 6 interacting protein 4
ENSRNOG00000001126	ENSRNOT00000001488	Fbxw8	F-box and WD repeat domain containing 8
ENSRNOG00000001128	ENSRNOT00000001490	Tesc	tescalcin
ENSRNOG00000001141	ENSRNOT00000001507	Srrm4
ENSRNOG00000001151	ENSRNOT00000001523	Sirt4	sirtuin (silent mating type information regulation 2 homolog) 4 (S. cerevisiae)
ENSRNOG00000001170	ENSRNOT00000001545	Cox6a1	cytochrome c oxidase, subunit VIa, polypeptide 1
ENSRNOG00000001174	ENSRNOT00000001559	Pde9a	phosphodiesterase 9A
ENSRNOG00000001184	ENSRNOT00000001566	Pknox1	PBX/knotted 1 homeobox 1
ENSRNOG00000001223	ENSRNOT00000001638	Pttg1ip	pituitary tumor-transforming 1 interacting protein
ENSRNOG00000001237	ENSRNOT00000001659	Cabin1	calcineurin binding protein 1
ENSRNOG00000001249	ENSRNOT00000001679	Col6a1	collagen, type VI, alpha 1
ENSRNOG00000001251	ENSRNOT00000001686	Grifin	galectin-related inter-fiber protein
ENSRNOG00000001254	ENSRNOT00000001695	Col6a2	collagen, type VI, alpha 2
ENSRNOG00000001261	ENSRNOT00000001699	Ftcd	formiminotransferase cyclodeaminase
ENSRNOG00000001262	ENSRNOT00000001704	LOC499418	similar to Putative protein C21orf56 homolog
ENSRNOG00000001265	ENSRNOT00000001709	Mad1l1	MAD1 mitotic arrest deficient-like 1 (yeast)
ENSRNOG00000001277	ENSRNOT00000001720	Mafk	v-maf musculoaponeurotic fibrosarcoma oncogene homolog K (avian)
ENSRNOG00000022599	ENSRNOT00000001727	LOC100365889	KIAA1440-like
ENSRNOG00000001293	ENSRNOT00000001745	Cee	conserved edge expressed protein
ENSRNOG00000001302	ENSRNOT00000001759	Adora2a	adenosine A2a receptor
ENSRNOG00000001304	ENSRNOT00000001766	Bcr	breakpoint cluster region
ENSRNOG00000001315	ENSRNOT00000001780	Rtdr1	rhabdoid tumor deletion region gene 1
ENSRNOG00000001324	ENSRNOT00000001791	Asmt	acetylserotonin O-methyltransferase
ENSRNOG00000039234	ENSRNOT00000001810	Zscan21	zinc finger and SCAN domain containing 21
ENSRNOG00000001377	ENSRNOT00000001859	Ddx54	DEAD (Asp-Glu-Ala-Asp) box polypeptide 54
ENSRNOG00000001385	ENSRNOT00000001872	Plbd2	phospholipase B domain containing 2
ENSRNOG00000001399	ENSRNOT00000001893	Tbx5	T-box 5
ENSRNOG00000020801	ENSRNOT00000002054	Cyp2b15	cytochrome P450, family 2, subfamily b, polypeptide 15
ENSRNOG00000001729	ENSRNOT00000002356	RGD1308154	similar to CG11388-PA
ENSRNOG00000001733	ENSRNOT00000002361	Ppp1r2	protein phosphatase 1, regulatory (inhibitor) subunit 2
ENSRNOG00000001739	ENSRNOT00000002373	Mfi2	antigen p97 (melanoma associated) identified by monoclonal antibodies 133.2 and 96.5
ENSRNOG00000001754	ENSRNOT00000002392	Wdr53	WD repeat domain 53
ENSRNOG00000001786	ENSRNOT00000002432	Snx4	sorting nexin 4
ENSRNOG00000001803	ENSRNOT00000002462	Dnajb11	DnaJ (Hsp40) homolog, subfamily B, member 11
ENSRNOG00000001807	ENSRNOT00000002465	Sspn	sarcospan
ENSRNOG00000001843	ENSRNOT00000002522	Bcl6	B-cell CLL/lymphoma 6
ENSRNOG00000001847	ENSRNOT00000002527	Ccdc91	coiled-coil domain containing 91
ENSRNOG00000037909	ENSRNOT00000002530	Ppm1f	protein phosphatase 1F (PP2C domain containing)
ENSRNOG00000001858	ENSRNOT00000002539	D4A9Y3_RAT	yippee-like 1-like
ENSRNOG00000001864	ENSRNOT00000002546	LOC100364951	transmembrane protein 191C-like
ENSRNOG00000001873	ENSRNOT00000002558	P2rx6	purinergic receptor P2X, ligand-gated ion channel, 6
ENSRNOG00000001884	ENSRNOT00000002579	Ranbp1	RAN binding protein 1
ENSRNOG00000002010	ENSRNOT00000002752	LOC100360017	mitochondrial ribosomal protein S6-like
ENSRNOG00000002084	ENSRNOT00000002846	F1M5J2_RAT
ENSRNOG00000002142	ENSRNOT00000002918	Cds1	CDP-diacylglycerol synthase 1
ENSRNOG00000002322	ENSRNOT00000003177	RGD1310587	similar to hypothetical protein FLJ14146
ENSRNOG00000002338	ENSRNOT00000003179	F1MAC7_RAT	similar to diacylglycerol kinase epsilon
ENSRNOG00000002331	ENSRNOT00000003182	Aldh3a1	aldehyde dehydrogenase 3 family, member A1
ENSRNOG00000002378	ENSRNOT00000003249	Bpnt1	3'(2'), 5'-bisphosphate nucleotidase 1
ENSRNOG00000002452	ENSRNOT00000003332	E9PSP7_RAT	thioredoxin domain containing 11
ENSRNOG00000002520	ENSRNOT00000003412	Litaf	lipopolysaccharide-induced TNF factor
ENSRNOG00000002571	ENSRNOT00000003465	Tekt5	tektin 5
ENSRNOG00000002593	ENSRNOT00000003489	Esrrg	estrogen-related receptor gamma
ENSRNOG00000002599	ENSRNOT00000003515	Grap	GRB2-related adaptor protein
ENSRNOG00000002680	ENSRNOT00000003605	Lamc1	laminin, gamma 1
ENSRNOG00000002714	ENSRNOT00000003700	RGD1311433	similar to cDNA sequence BC024814
ENSRNOG00000002730	ENSRNOT00000003705	Rgs5	regulator of G-protein signaling 5
ENSRNOG00000002858	ENSRNOT00000003818	Olr1432	olfactory receptor 1432
ENSRNOG00000002922	ENSRNOT00000003966	Adora2b	adenosine A2B receptor
ENSRNOG00000002993	ENSRNOT00000004025	Zc3h11a	zinc finger CCCH-type containing 11A
ENSRNOG00000002930	ENSRNOT00000004026	Ppl	periplakin
ENSRNOG00000003018	ENSRNOT00000004117	Olfml2b	olfactomedin-like 2B
ENSRNOG00000003033	ENSRNOT00000004140	Plcd3	phospholipase C, delta 3
ENSRNOG00000043381	ENSRNOT00000004196	D4A8L6_RAT
ENSRNOG00000003138	ENSRNOT00000004204	Fcgr2a	Fc fragment of IgG, low affinity IIa, receptor (CD32)
ENSRNOG00000003185	ENSRNOT00000004293	Acbd3	acyl-Coenzyme A binding domain containing 3
ENSRNOG00000003211	ENSRNOT00000004297	Srp9	signal recognition particle 9
ENSRNOG00000003224	ENSRNOT00000004314	Nudt16l1	nudix (nucleoside diphosphate linked moiety X)-type motif 16-like 1
ENSRNOG00000003233	ENSRNOT00000004322	Serpinf2	serpin peptidase inhibitor, clade F (alpha-2 antiplasmin, pigment epithelium derived factor), member 2
ENSRNOG00000003263	ENSRNOT00000004354	Lefty2	Left-right determination factor 2
ENSRNOG00000003262	ENSRNOT00000004383	Cacng4	calcium channel, voltage-dependent, gamma subunit 4
ENSRNOG00000003221	ENSRNOT00000004386	Myoc	myocilin
ENSRNOG00000003298	ENSRNOT00000004403	Q4V7G0_RAT	Cd247 molecule
ENSRNOG00000003341	ENSRNOT00000004455	RGD1563669	similar to Mediator of RNA polymerase II transcription, subunit 9 homolog
ENSRNOG00000003355	ENSRNOT00000004464	E9PT93_RAT
ENSRNOG00000003308	ENSRNOT00000004471	LOC689105	similar to Duffy antigen/chemokine receptor (CD234 antigen)
ENSRNOG00000003403	ENSRNOT00000004581	Slc35f5	solute carrier family 35, member F5
ENSRNOG00000003442	ENSRNOT00000004602	Adora1	adenosine A1 receptor
ENSRNOG00000003517	ENSRNOT00000004698	F1M0C0_RAT
ENSRNOG00000003424	ENSRNOT00000004722	Elac2	elaC homolog 2 (E. coli)
ENSRNOG00000003544	ENSRNOT00000004736	Tbx4	T-box 4
ENSRNOG00000003453	ENSRNOT00000004741	Lypd1	Ly6/Plaur domain containing 1
ENSRNOG00000003407	ENSRNOT00000004751	Ptpn14	protein tyrosine phosphatase, non-receptor type 14
ENSRNOG00000003641	ENSRNOT00000004861
ENSRNOG00000003681	ENSRNOT00000004908	Lct	lactase
ENSRNOG00000003706	ENSRNOT00000004938	Ufc1	ubiquitin-fold modifier conjugating enzyme 1
ENSRNOG00000003717	ENSRNOT00000004939	Cnih4	cornichon homolog 4 (Drosophila)
ENSRNOG00000003716	ENSRNOT00000004962	Batf3	basic leucine zipper transcription factor, ATF-like 3
ENSRNOG00000003769	ENSRNOT00000005006	Tmem163	transmembrane protein 163
ENSRNOG00000003791	ENSRNOT00000005036
ENSRNOG00000003777	ENSRNOT00000005050	Chrne	cholinergic receptor, nicotinic, epsilon
ENSRNOG00000037718	ENSRNOT00000005066	Usp43	ubiquitin specific peptidase 43
ENSRNOG00000003800	ENSRNOT00000005076	Rgs9	regulator of G-protein signaling 9
ENSRNOG00000003745	ENSRNOT00000005085	Atf3	activating transcription factor 3
ENSRNOG00000003729	ENSRNOT00000005101	D3ZDC1_RAT	developmentally regulated GTP binding protein 2
ENSRNOG00000003881	ENSRNOT00000005194	Nit1	nitrilase 1
ENSRNOG00000003947	ENSRNOT00000005255	Ntn1	netrin 1
ENSRNOG00000003953	ENSRNOT00000005289	RB3GP_RAT
ENSRNOG00000003834	ENSRNOT00000005293	Map2k4	mitogen activated protein kinase kinase 4
ENSRNOG00000003990	ENSRNOT00000005347	Grb2	growth factor receptor bound protein 2
ENSRNOG00000003948	ENSRNOT00000005366	Llgl1	lethal giant larvae homolog 1 (Drosophila)
ENSRNOG00000003969	ENSRNOT00000005367	Fam20a	family with sequence similarity 20, member A
ENSRNOG00000003846	ENSRNOT00000005368	Pitpna	phosphatidylinositol transfer protein, alpha
ENSRNOG00000003964	ENSRNOT00000005376	Nsmce2	non-SMC element 2, MMS21 homolog (S. cerevisiae)
ENSRNOG00000004063	ENSRNOT00000005478	RGD1309926
ENSRNOG00000004216	ENSRNOT00000005595	Ppil5	peptidylprolyl isomerase (cyclophilin) like 5
ENSRNOG00000004246	ENSRNOT00000005653	Spag7	sperm associated antigen 7
ENSRNOG00000004122	ENSRNOT00000005718	Kremen2	kringle containing transmembrane protein 2
ENSRNOG00000004466	ENSRNOT00000005901	RGD1311378	similar to RIKEN cDNA 2010011I20
ENSRNOG00000004471	ENSRNOT00000005943	Polr3h	polymerase (RNA) III (DNA directed) polypeptide H
ENSRNOG00000004526	ENSRNOT00000005970	Cox7a2l	cytochrome c oxidase subunit VIIa polypeptide 2 like
ENSRNOG00000004515	ENSRNOT00000005996	Pes1	pescadillo homolog 1, containing BRCT domain (zebrafish)
ENSRNOG00000004538	ENSRNOT00000006034	D3ZUW8_RAT
ENSRNOG00000004537	ENSRNOT00000006117	Rxrg	retinoid X receptor gamma
ENSRNOG00000003909	ENSRNOT00000006119	Esyt1	extended synaptotagmin-like protein 1
ENSRNOG00000004508	ENSRNOT00000006122	F1M335_RAT
ENSRNOG00000004642	ENSRNOT00000006163	Lmx1a	LIM homeobox transcription factor 1 alpha
ENSRNOG00000004532	ENSRNOT00000006186	Fam69b	family with sequence similarity 69, member B
ENSRNOG00000004506	ENSRNOT00000006187	Taf1b	TATA box binding protein (Tbp)-associated factor, RNA polymerase I, B
ENSRNOG00000004765	ENSRNOT00000006326
ENSRNOG00000004563	ENSRNOT00000006356	Sec24a	SEC24 family, member A (S. cerevisiae)
ENSRNOG00000025792	ENSRNOT00000006407	Crk	v-crk sarcoma virus CT10 oncogene homolog (avian)
ENSRNOG00000004857	ENSRNOT00000006473	L2hgdh	L-2-hydroxyglutarate dehydrogenase
ENSRNOG00000004914	ENSRNOT00000006510	LOC500876	LOC500876
ENSRNOG00000004834	ENSRNOT00000006519	Llgl2	lethal giant larvae homolog 2 (Drosophila)
ENSRNOG00000004766	ENSRNOT00000006680	Glis2	GLIS family zinc finger 2
ENSRNOG00000004159	ENSRNOT00000006753	Flii	flightless I homolog (Drosophila)
ENSRNOG00000004998	ENSRNOT00000006771	Jakmip1	janus kinase and microtubule interacting protein 1
ENSRNOG00000005122	ENSRNOT00000006841	RGD1306371	similar to putative nuclear protein, with 2 coiled coil-4 domains, of eukaryotic origin (5I282)
ENSRNOG00000005328	ENSRNOT00000006912	IGHE_RAT
ENSRNOG00000005193	ENSRNOT00000007087	Pfas	phosphoribosylformylglycinamidine synthase
ENSRNOG00000005377	ENSRNOT00000007158	TMM11_RAT	transmembrane protein 11
ENSRNOG00000005188	ENSRNOT00000007198	Tspan11	tetraspanin 11
ENSRNOG00000005392	ENSRNOT00000007268	Ngfr	nerve growth factor receptor (TNFR superfamily, member 16)
ENSRNOG00000005548	ENSRNOT00000007385	RGD1305110	similar to KIAA1841 protein
ENSRNOG00000004860	ENSRNOT00000007398	Myh9	myosin, heavy chain 9, non-muscle
ENSRNOG00000005331	ENSRNOT00000007554	Vapb	VAMP (vesicle-associated membrane protein)-associated protein B and C
ENSRNOG00000005587	ENSRNOT00000007624	Suclg1	succinate-CoA ligase, alpha subunit
ENSRNOG00000005589	ENSRNOT00000007645	RGD1565002	similar to Dehydrogenase/reductase SDR family member 7 precursor (Retinal short-chain dehydrogenase/reductase 4)
ENSRNOG00000005828	ENSRNOT00000007676	Skp1	S-phase kinase-associated protein 1
ENSRNOG00000005930	ENSRNOT00000007789	Nnmt	nicotinamide N-methyltransferase
ENSRNOG00000005947	ENSRNOT00000007905	Pde6h	phosphodiesterase 6H, cGMP-specific, cone, gamma
ENSRNOG00000005576	ENSRNOT00000007927	Rpia	ribose 5-phosphate isomerase A
ENSRNOG00000005871	ENSRNOT00000007949	Il1rn	interleukin 1 receptor antagonist
ENSRNOG00000005853	ENSRNOT00000007984	Tacr1	tachykinin receptor 1
ENSRNOG00000005796	ENSRNOT00000008041	Ctnna1	catenin (cadherin associated protein), alpha 1
ENSRNOG00000006079	ENSRNOT00000008161	Psd4	pleckstrin and Sec7 domain containing 4
ENSRNOG00000042278	ENSRNOT00000008246	Olr1339	olfactory receptor 1339
ENSRNOG00000006184	ENSRNOT00000008261	Pmepa1	prostate transmembrane protein, androgen induced 1
ENSRNOG00000005464	ENSRNOT00000008274	Hspc159	galectin-related protein
ENSRNOG00000006142	ENSRNOT00000008327	Tmem8c	transmembrane protein 8C
ENSRNOG00000006280	ENSRNOT00000008535	Pcsk9	proprotein convertase subtilisin/kexin type 9
ENSRNOG00000006494	ENSRNOT00000008576	Tubg2	tubulin, gamma 2
ENSRNOG00000006604	ENSRNOT00000008685	Thy1	Thy-1 cell surface antigen
ENSRNOG00000006454	ENSRNOT00000008697	Rph3al	rabphilin 3A-like (without C2 domains)
ENSRNOG00000006543	ENSRNOT00000008739	Bsnd	Bartter syndrome, infantile, with sensorineural deafness (Barttin)
ENSRNOG00000006116	ENSRNOT00000008813	Hk2	hexokinase 2
ENSRNOG00000006627	ENSRNOT00000008839	D3ZCZ3_RAT	cystin 1
ENSRNOG00000006723	ENSRNOT00000008971	Itga11	integrin, alpha 11
ENSRNOG00000006674	ENSRNOT00000008982	Fam101b	family with sequence similarity 101, member B
ENSRNOG00000006711	ENSRNOT00000009054	Zfp212	Zinc finger protein 212
ENSRNOG00000006830	ENSRNOT00000009097	Tgm6	transglutaminase 6
ENSRNOG00000006885	ENSRNOT00000009143	Dbx2	developing brain homeobox 2
ENSRNOG00000006995	ENSRNOT00000009164	Ano6	anoctamin 6
ENSRNOG00000006962	ENSRNOT00000009178	Stk32c	serine/threonine kinase 32C
ENSRNOG00000007032	ENSRNOT00000009199	LOC100364402	transmembrane protein AMIGO2-like
ENSRNOG00000006751	ENSRNOT00000009249	Psmd6	proteasome (prosome, macropain) 26S subunit, non-ATPase, 6
ENSRNOG00000006873	ENSRNOT00000009283	Dnase1	deoxyribonuclease I
ENSRNOG00000006990	ENSRNOT00000009299	Grb7	growth factor receptor bound protein 7
ENSRNOG00000007300	ENSRNOT00000009551	C1qtnf6	C1q and tumor necrosis factor related protein 6
ENSRNOG00000007189	ENSRNOT00000009582	Ttc22	tetratricopeptide repeat domain 22
ENSRNOG00000007332	ENSRNOT00000009612	Sstr3	somatostatin receptor 3
ENSRNOG00000007411	ENSRNOT00000009721
ENSRNOG00000007392	ENSRNOT00000009737	Atp6v1f	ATPase, H transporting, lysosomal V1 subunit F
ENSRNOG00000029514	ENSRNOT00000009742	Slc26a9	solute carrier family 26, member 9
ENSRNOG00000007365	ENSRNOT00000009776	Il22	interleukin 22
ENSRNOG00000007409	ENSRNOT00000009848	Wnt7a	wingless-type MMTV integration site family, member 7A
ENSRNOG00000007370	ENSRNOT00000009877	Rnf144a	ring finger protein 144A
ENSRNOG00000007324	ENSRNOT00000009900	Plxna2	plexin A2
ENSRNOG00000007033	ENSRNOT00000009960	Sorcs2	sortilin-related VPS10 domain containing receptor 2
ENSRNOG00000007500	ENSRNOT00000009965	Top1mt	topoisomerase (DNA) I, mitochondrial
ENSRNOG00000007597	ENSRNOT00000010065	Rhpn1	rhophilin, Rho GTPase binding protein 1
ENSRNOG00000007668	ENSRNOT00000010084	Mafa	v-maf musculoaponeurotic fibrosarcoma oncogene homolog A (avian)
ENSRNOG00000006991	ENSRNOT00000010087	Adrm1	adhesion regulating molecule 1
ENSRNOG00000007539	ENSRNOT00000010092	Rsad2	radical S-adenosyl methionine domain containing 2
ENSRNOG00000007623	ENSRNOT00000010098	Clec2d	C-type lectin domain family 2, member d
ENSRNOG00000007246	ENSRNOT00000010103	Atxn7	ataxin 7
ENSRNOG00000007705	ENSRNOT00000010146	Kcnj10	potassium inwardly-rectifying channel, subfamily J, member 10
ENSRNOG00000040155	ENSRNOT00000010217	Rdh5	retinol dehydrogenase 5
ENSRNOG00000007628	ENSRNOT00000010224	Ptp4a3	protein tyrosine phosphatase type IVA, member 3
ENSRNOG00000007508	ENSRNOT00000010238	Lrtm2	leucine-rich repeats and transmembrane domains 2
ENSRNOG00000007591	ENSRNOT00000010242	Slc45a3	solute carrier family 45, member 3
ENSRNOG00000007356	ENSRNOT00000010253	Vps24	vacuolar protein sorting 24 homolog (S. cerevisiae)
ENSRNOG00000007795	ENSRNOT00000010262	Gpr20
ENSRNOG00000007504	ENSRNOT00000010300	Actr10	actin-related protein 10 homolog (S. cerevisiae)
ENSRNOG00000002807	ENSRNOT00000010365	Sept9	septin 9
ENSRNOG00000007889	ENSRNOT00000010533	Aipl1	aryl hydrocarbon receptor-interacting protein-like 1
ENSRNOG00000007564	ENSRNOT00000010541	Evc	Ellis van Creveld syndrome homolog (human)
ENSRNOG00000007934	ENSRNOT00000010609	Elfn2
ENSRNOG00000007939	ENSRNOT00000010637	Naprt1	nicotinate phosphoribosyltransferase domain containing 1
ENSRNOG00000008057	ENSRNOT00000010660	Krt7	keratin 7
ENSRNOG00000008136	ENSRNOT00000010732	RGD1306224	similar to RIKEN cDNA 2410116G06
ENSRNOG00000007927	ENSRNOT00000010760	Mettl7b	methyltransferase like 7B
ENSRNOG00000008201	ENSRNOT00000010823
ENSRNOG00000008154	ENSRNOT00000010866	Ramp3	receptor (G protein-coupled) activity modifying protein 3
ENSRNOG00000008242	ENSRNOT00000010881	RGD1305207	similar to RIKEN cDNA 1700011A15
ENSRNOG00000008170	ENSRNOT00000010939	Jph2	junctophilin 2
ENSRNOG00000008168	ENSRNOT00000011044	Wnt5b	wingless-type MMTV integration site family, member 5B
ENSRNOG00000008270	ENSRNOT00000011185	Cntrob	centrobin, centrosomal BRCA2 interacting protein
ENSRNOG00000008301	ENSRNOT00000011208	Tagln2	transgelin 2
ENSRNOG00000008116	ENSRNOT00000011237	Ppap2b	phosphatidic acid phosphatase type 2B
ENSRNOG00000008517	ENSRNOT00000011270	Cdc42ep1	CDC42 effector protein (Rho GTPase binding) 1
ENSRNOG00000008422	ENSRNOT00000011402	Lpo	lactoperoxidase
ENSRNOG00000008633	ENSRNOT00000011428	LOC291686
ENSRNOG00000008053	ENSRNOT00000011451	LOC691889
ENSRNOG00000008445	ENSRNOT00000011466	D4A3W8_RAT	dapper, antagonist of beta-catenin, homolog 1 (Xenopus laevis)
ENSRNOG00000008569	ENSRNOT00000011484	Ndufa6	NADH dehydrogenase (ubiquinone) 1 alpha subcomplex, 6 (B14)
ENSRNOG00000026651	ENSRNOT00000011516	Itpr3	inositol 1,4,5-triphosphate receptor, type 3
ENSRNOG00000008668	ENSRNOT00000011539	Vsig8	V-set and immunoglobulin domain containing 8
ENSRNOG00000008733	ENSRNOT00000011557	Lsm3	LSM3 homolog, U6 small nuclear RNA associated (S. cerevisiae)
ENSRNOG00000008735	ENSRNOT00000011567	RGD1309501	hypothetical LOC305552
ENSRNOG00000008713	ENSRNOT00000011572	D4A7D4_RAT	solute carrier family 41, member 2
ENSRNOG00000008436	ENSRNOT00000011644	Krt85	keratin 85
ENSRNOG00000023348	ENSRNOT00000011714	Tbc1d2	TBC1 domain family, member 2
ENSRNOG00000008849	ENSRNOT00000011867	Guca2a	guanylate cyclase activator 2a (guanylin)
ENSRNOG00000032261	ENSRNOT00000011880	Cyp2d4	cytochrome P450, family 2, subfamily d, polypeptide 4
ENSRNOG00000008533	ENSRNOT00000011898	Eif2c2	eukaryotic translation initiation factor 2C, 2
ENSRNOG00000008885	ENSRNOT00000012017	Chst11	carbohydrate (chondroitin 4) sulfotransferase 11
ENSRNOG00000009012	ENSRNOT00000012045	Asb2	ankyrin repeat and SOCS box-containing 2
ENSRNOG00000009055	ENSRNOT00000012047	RGD1308612	similar to Protein C20orf20
ENSRNOG00000009078	ENSRNOT00000012102	Mrpl37	mitochondrial ribosomal protein L37
ENSRNOG00000008947	ENSRNOT00000012109	Cpz	carboxypeptidase Z
ENSRNOG00000009118	ENSRNOT00000012170	Pou2f3	POU class 2 homeobox 3
ENSRNOG00000009198	ENSRNOT00000012219	Rab6b	RAB6B, member RAS oncogene family
ENSRNOG00000009220	ENSRNOT00000012224	Tmem17	transmembrane protein 17
ENSRNOG00000009240	ENSRNOT00000012255	LOC690096	similar to ribosomal protein L28
ENSRNOG00000009166	ENSRNOT00000012256	Ddx24	DEAD (Asp-Glu-Ala-Asp) box polypeptide 24
ENSRNOG00000009226	ENSRNOT00000012285	Crygn	crystallin, gamma N
ENSRNOG00000009267	ENSRNOT00000012286	B3gnt2	UDP-GlcNAc:betaGal beta-1,3-N-acetylglucosaminyltransferase 2
ENSRNOG00000009022	ENSRNOT00000012337	Rtkn	rhotekin
ENSRNOG00000009343	ENSRNOT00000012373	Evpl	envoplakin
ENSRNOG00000009286	ENSRNOT00000012375	Noxa1	NADPH oxidase activator 1
ENSRNOG00000009265	ENSRNOT00000012408	Kcnk9	potassium channel, subfamily K, member 9
ENSRNOG00000009221	ENSRNOT00000012427	Cdcp2	CUB domain containing protein 2
ENSRNOG00000009390	ENSRNOT00000012569	Edn2	endothelin 2
ENSRNOG00000009373	ENSRNOT00000012585
ENSRNOG00000009347	ENSRNOT00000012645	Arhgap25	Rho GTPase activating protein 25
ENSRNOG00000025695	ENSRNOT00000012661	Tns3	tensin 3
ENSRNOG00000009405	ENSRNOT00000012695	F1LTH7_RAT
ENSRNOG00000036871	ENSRNOT00000012845	Kb21	type II keratin Kb21
ENSRNOG00000009019	ENSRNOT00000012875	Slc6a6	solute carrier family 6 (neurotransmitter transporter, taurine), member 6
ENSRNOG00000009116	ENSRNOT00000012947	Itgb3bp	integrin beta 3 binding protein (beta3-endonexin)
ENSRNOG00000009815	ENSRNOT00000013001	Pnma2	paraneoplastic antigen MA2
ENSRNOG00000009734	ENSRNOT00000013073	Akr1b8	aldo-keto reductase family 1, member B8
ENSRNOG00000009881	ENSRNOT00000013097	Fam161a	family with sequence similarity 161, member A
ENSRNOG00000009824	ENSRNOT00000013118	Irf2	interferon regulatory factor 2
ENSRNOG00000009812	ENSRNOT00000013126	RGD1559442
ENSRNOG00000009572	ENSRNOT00000013257	Hgfac	hepatocyte growth factor activator
ENSRNOG00000009857	ENSRNOT00000013295	Ftsj3	FtsJ homolog 3 (E. coli)
ENSRNOG00000037768	ENSRNOT00000013299	Rab43	RAB43, member RAS oncogene family
ENSRNOG00000010026	ENSRNOT00000013307
ENSRNOG00000010029	ENSRNOT00000013359	Fam100b	family with sequence similarity 100, member B
ENSRNOG00000009884	ENSRNOT00000013538	Lgals1	lectin, galactoside-binding, soluble, 1
ENSRNOG00000010370	ENSRNOT00000013864	Tnip1	TNFAIP3 interacting protein 1
ENSRNOG00000010446	ENSRNOT00000013882	LOC689962	hypothetical protein LOC689962
ENSRNOG00000010239	ENSRNOT00000013884	Cnbp	CCHC-type zinc finger, nucleic acid binding protein
ENSRNOG00000010412	ENSRNOT00000013930	F1LXL0_RAT
ENSRNOG00000010676	ENSRNOT00000014230	E9PU44_RAT
ENSRNOG00000010736	ENSRNOT00000014265	Pbx4	pre-B-cell leukemia homeobox 4
ENSRNOG00000010716	ENSRNOT00000014277	Atoh8	atonal homolog 8 (Drosophila)
ENSRNOG00000010574	ENSRNOT00000014309	Ptpn1	protein tyrosine phosphatase, non-receptor type 1
ENSRNOG00000010588	ENSRNOT00000014310	D4ADU3_RAT
ENSRNOG00000010629	ENSRNOT00000014324	Nod1	nucleotide-binding oligomerization domain containing 1
ENSRNOG00000010694	ENSRNOT00000014326	Tpbg	trophoblast glycoprotein
ENSRNOG00000010636	ENSRNOT00000014401	RGD1305274	similar to RIKEN cDNA 2010305A19
ENSRNOG00000010688	ENSRNOT00000014404	Nrgn	neurogranin
ENSRNOG00000010744	ENSRNOT00000014492	Nrp1	neuropilin 1
ENSRNOG00000010868	ENSRNOT00000014498	Rims4
ENSRNOG00000010761	ENSRNOT00000014505	Sftpb	surfactant protein B
ENSRNOG00000010911	ENSRNOT00000014519	Tmem108	transmembrane protein 108
ENSRNOG00000010849	ENSRNOT00000014586	Adprhl2	ADP-ribosylhydrolase like 2
ENSRNOG00000010870	ENSRNOT00000014672	Foxn1	forkhead box N1
ENSRNOG00000010789	ENSRNOT00000014770	Dusp7	dual specificity phosphatase 7
ENSRNOG00000011119	ENSRNOT00000014787	Spin1	spindlin-1-like
ENSRNOG00000011037	ENSRNOT00000014831	Irx6	iroquois homeobox 6
ENSRNOG00000010970	ENSRNOT00000014851	Krt24	keratin 24
ENSRNOG00000011145	ENSRNOT00000014925	Crhr2	corticotropin releasing hormone receptor 2
ENSRNOG00000010798	ENSRNOT00000015021	Blk	B lymphoid tyrosine kinase
ENSRNOG00000011107	ENSRNOT00000015185	Pcsk1	proprotein convertase subtilisin/kexin type 1
ENSRNOG00000011027	ENSRNOT00000015240	Uba5	ubiquitin-like modifier activating enzyme 5
ENSRNOG00000010825	ENSRNOT00000015254	Snapc3	small nuclear RNA activating complex, polypeptide 3
ENSRNOG00000011423	ENSRNOT00000015307	Pitx1	paired-like homeodomain 1
ENSRNOG00000011542	ENSRNOT00000015373	RGD1304719	similar to RIKEN cDNA 2810002N01
ENSRNOG00000011580	ENSRNOT00000015412	Phf11	PHD finger protein 11
ENSRNOG00000011413	ENSRNOT00000015420	Scp2	sterol carrier protein 2
ENSRNOG00000011558	ENSRNOT00000015443	Sub1	SUB1 homolog (S. cerevisiae)
ENSRNOG00000011530	ENSRNOT00000015469	D4A0E7_RAT	family with sequence similarity 188, member B
ENSRNOG00000010974	ENSRNOT00000015504	Ror2	receptor tyrosine kinase-like orphan receptor 2
ENSRNOG00000011634	ENSRNOT00000015540	Xkr6	XK, Kell blood group complex subunit-related family, member 6
ENSRNOG00000011671	ENSRNOT00000015541	LOC498933	LOC498933
ENSRNOG00000011439	ENSRNOT00000015687	Grk5	G protein-coupled receptor kinase 5
ENSRNOG00000022268	ENSRNOT00000015767	D3Z9J9_RAT
ENSRNOG00000011826	ENSRNOT00000015799	Lzts1	leucine zipper, putative tumor suppressor 1
ENSRNOG00000011857	ENSRNOT00000015808	Mtpn	myotrophin
ENSRNOG00000011716	ENSRNOT00000015855	Degs2	degenerative spermatocyte homolog 2, lipid desaturase (Drosophila)
ENSRNOG00000011575	ENSRNOT00000015874	Adamts18	ADAM metallopeptidase with thrombospondin type 1 motif, 18
ENSRNOG00000011829	ENSRNOT00000015876	Rpgrip1l	Rpgrip1-like
ENSRNOG00000011697	ENSRNOT00000015929	Zfp827	zinc finger protein 827
ENSRNOG00000011023	ENSRNOT00000016133	Nos2	nitric oxide synthase 2, inducible
ENSRNOG00000012090	ENSRNOT00000016247	Slc16a8	solute carrier family 16, member 8 (monocarboxylic acid transporter 3)
ENSRNOG00000011258	ENSRNOT00000016317	Masp2	mannan-binding lectin serine peptidase 2
ENSRNOG00000011921	ENSRNOT00000016328	Dusp4	dual specificity phosphatase 4
ENSRNOG00000011986	ENSRNOT00000016337	D3ZLV7_RAT
ENSRNOG00000012333	ENSRNOT00000016420	Kbtbd11	kelch repeat and BTB (POZ) domain containing 11
ENSRNOG00000012167	ENSRNOT00000016422	Pou4f2	POU class 4 homeobox 2
ENSRNOG00000012081	ENSRNOT00000016447	Txn1	thioredoxin 1
ENSRNOG00000011886	ENSRNOT00000016482	MYO1E_RAT	myosin IE
ENSRNOG00000011905	ENSRNOT00000016495	Atp6v1e1	ATPase, H+ transporting, lysosomal V1 subunit E1
ENSRNOG00000012394	ENSRNOT00000016561	Bcl2l13
ENSRNOG00000012228	ENSRNOT00000016608	Skap2	src kinase associated phosphoprotein 2
ENSRNOG00000012379	ENSRNOT00000016733	WDR18_RAT	WD repeat domain 18
ENSRNOG00000026577	ENSRNOT00000016749	F1M3R2_RAT	copine IV
ENSRNOG00000012439	ENSRNOT00000016776	Bid	BH3 interacting domain death agonist
ENSRNOG00000012546	ENSRNOT00000016839	D3ZW88_RAT
ENSRNOG00000012634	ENSRNOT00000016875	Fbxo10	F-box protein 10
ENSRNOG00000012027	ENSRNOT00000016880	Bcmo1	beta-carotene 15,15'-monooxygenase 1
ENSRNOG00000012557	ENSRNOT00000016897	Lgals5	rCG35210-like
ENSRNOG00000012695	ENSRNOT00000016937	Golt1b	golgi transport 1 homolog B (S. cerevisiae)
ENSRNOG00000012681	ENSRNOT00000017042	Lgals9	lectin, galactoside-binding, soluble, 9
ENSRNOG00000012726	ENSRNOT00000017046	Zbtb5	zinc finger and BTB domain containing 5
ENSRNOG00000012562	ENSRNOT00000017064	NMD3B_RAT	glutamate receptor, ionotropic, N-methyl-D-aspartate 3B
ENSRNOG00000012610	ENSRNOT00000017079	E9PTS8_RAT
ENSRNOG00000012438	ENSRNOT00000017147	Larp6	La ribonucleoprotein domain family, member 6
ENSRNOG00000012865	ENSRNOT00000017224	Parp3	poly (ADP-ribose) polymerase family, member 3
ENSRNOG00000012186	ENSRNOT00000017276	Golph3	golgi phosphoprotein 3 (coat-protein)
ENSRNOG00000012650	ENSRNOT00000017280	Mrpl3	mitochondrial ribosomal protein L3
ENSRNOG00000012415	ENSRNOT00000017282	Brp44l	brain protein 44-like
ENSRNOG00000012297	ENSRNOT00000017294	March8	membrane-associated ring finger (C3HC4) 8
ENSRNOG00000013007	ENSRNOT00000017358	Il17c	interleukin 17C
ENSRNOG00000012862	ENSRNOT00000017363	Spsb4	splA/ryanodine receptor domain and SOCS box containing 4
ENSRNOG00000012378	ENSRNOT00000017375	Dbnl	drebrin-like
ENSRNOG00000012534	ENSRNOT00000017386	Mfsd10	major facilitator superfamily domain containing 10
ENSRNOG00000013034	ENSRNOT00000017483	Dupd1	dual specificity phosphatase and pro isomerase domain containing 1
ENSRNOG00000013072	ENSRNOT00000017536	D3ZES7_RAT
ENSRNOG00000013171	ENSRNOT00000017607	Grm2	glutamate receptor, metabotropic 2
ENSRNOG00000024312	ENSRNOT00000017618	Xkr8	XK, Kell blood group complex subunit-related family, member 8
ENSRNOG00000012799	ENSRNOT00000017626	Prkaa1	protein kinase, AMP-activated, alpha 1 catalytic subunit
ENSRNOG00000013137	ENSRNOT00000017643	Clec4f	C-type lectin domain family 4, member f
ENSRNOG00000022704	ENSRNOT00000017658	Esyt3	extended synaptotagmin-like protein 3
ENSRNOG00000012623	ENSRNOT00000017692	Arf4	ADP-ribosylation factor 4
ENSRNOG00000013286	ENSRNOT00000017882	Pdcl3	phosducin-like 3
ENSRNOG00000013378	ENSRNOT00000017909	D4A9T9_RAT
ENSRNOG00000013309	ENSRNOT00000017938	F1M784_RAT	phosphoinositide-3-kinase adaptor protein 1
ENSRNOG00000013178	ENSRNOT00000017941	Cmip	c-Maf-inducing protein
ENSRNOG00000013211	ENSRNOT00000018001	Chchd3	coiled-coil-helix-coiled-coil-helix domain containing 3
ENSRNOG00000013236	ENSRNOT00000018023	Samd8	sterile alpha motif domain containing 8
ENSRNOG00000012876	ENSRNOT00000018083	Slc6a13	solute carrier family 6 (neurotransmitter transporter, GABA), member 13
ENSRNOG00000013498	ENSRNOT00000018167	Pex14	peroxisomal biogenesis factor 14
ENSRNOG00000013661	ENSRNOT00000018278	Kif26a	kinesin family member 26A
ENSRNOG00000013623	ENSRNOT00000018300
ENSRNOG00000013578	ENSRNOT00000018351	Trem2	triggering receptor expressed on myeloid cells 2
ENSRNOG00000013593	ENSRNOT00000018365	Upk3a	uroplakin 3A
ENSRNOG00000013679	ENSRNOT00000018378	Sema4d	sema domain, immunoglobulin domain (Ig), transmembrane domain (TM) and short cytoplasmic domain, (semaphorin) 4D
ENSRNOG00000013760	ENSRNOT00000018386	Wfdc5	WAP four-disulfide core domain 5
ENSRNOG00000013793	ENSRNOT00000018533	C1qtnf9	C1q and tumor necrosis factor related protein 9
ENSRNOG00000013887	ENSRNOT00000018584	Adra2b	adrenergic, alpha-2B-, receptor
ENSRNOG00000013889	ENSRNOT00000018603	Tmed3	transmembrane emp24 protein transport domain containing 3
ENSRNOG00000013794	ENSRNOT00000018622	Rbp1	retinol binding protein 1, cellular
ENSRNOG00000013344	ENSRNOT00000018638	Insrr	insulin receptor-related receptor
ENSRNOG00000013670	ENSRNOT00000018652	Pax3	paired box 3
ENSRNOG00000031612	ENSRNOT00000018737	Gls2	glutaminase 2 (liver, mitochondrial)
ENSRNOG00000013948	ENSRNOT00000018782	Zc3hav1	zinc finger CCCH type, antiviral 1
ENSRNOG00000013981	ENSRNOT00000018860	Ptpn5	protein tyrosine phosphatase, non-receptor type 5
ENSRNOG00000013968	ENSRNOT00000018897	Comtd1	catechol-O-methyltransferase domain containing 1
ENSRNOG00000013653	ENSRNOT00000018899	Pdlim7	PDZ and LIM domain 7
ENSRNOG00000013974	ENSRNOT00000018922	Fahd2a	fumarylacetoacetate hydrolase domain containing 2A
ENSRNOG00000014035	ENSRNOT00000018935	Arhgef4	Rho guanine nucleotide exchange factor (GEF) 4
ENSRNOG00000014163	ENSRNOT00000018956	Znf536	zinc finger protein 536
ENSRNOG00000014078	ENSRNOT00000019039	Ndufb8	NADH dehydrogenase (ubiquinone) 1 beta subcomplex 8
ENSRNOG00000013933	ENSRNOT00000019157	Med27	mediator complex subunit 27
ENSRNOG00000014180	ENSRNOT00000019177	F1M759_RAT
ENSRNOG00000014303	ENSRNOT00000019181	F1M753_RAT	low density lipoprotein receptor-related protein 11
ENSRNOG00000014357	ENSRNOT00000019246	Gja4	gap junction protein, alpha 4
ENSRNOG00000014391	ENSRNOT00000019277	Gpbar1	G protein-coupled bile acid receptor 1
ENSRNOG00000014293	ENSRNOT00000019301	D4AAV5_RAT
ENSRNOG00000014166	ENSRNOT00000019317	Smoc2	SPARC related modular calcium binding 2
ENSRNOG00000014425	ENSRNOT00000019331	F1M0S7_RAT
ENSRNOG00000014409	ENSRNOT00000019335	Myl7	myosin, light chain 7, regulatory
ENSRNOG00000014454	ENSRNOT00000019350	Ap1m1	adaptor-related protein complex 1, mu 1 subunit
ENSRNOG00000014188	ENSRNOT00000019363	RGD1305222	similar to RIKEN cDNA 1810029B16
ENSRNOG00000014297	ENSRNOT00000019386	Sdc4	syndecan 4
ENSRNOG00000014162	ENSRNOT00000019419	Plekhb2	pleckstrin homology domain containing, family B (evectins) member 2
ENSRNOG00000014424	ENSRNOT00000019453	F1M4P5_RAT
ENSRNOG00000014393	ENSRNOT00000019505	Wnt10b	wingless-type MMTV integration site family, member 10B
ENSRNOG00000014558	ENSRNOT00000019510	F1LYW3_RAT
ENSRNOG00000014376	ENSRNOT00000019596	Proc	protein C
ENSRNOG00000014532	ENSRNOT00000019787	Lbp	lipopolysaccharide binding protein
ENSRNOG00000014789	ENSRNOT00000019854	Ddn	dendrin
ENSRNOG00000014805	ENSRNOT00000019873	Wdr8	WD repeat domain 8
ENSRNOG00000014746	ENSRNOT00000019902	Dzip1l	DAZ interacting protein 1-like
ENSRNOG00000014761	ENSRNOT00000020017	Rasd2	RASD family, member 2
ENSRNOG00000014658	ENSRNOT00000020028	ZN423_RAT	zinc finger protein 423
ENSRNOG00000014955	ENSRNOT00000020068	LOC100363605
ENSRNOG00000014850	ENSRNOT00000020103	Amhr2	anti-Mullerian hormone receptor, type II
ENSRNOG00000014933	ENSRNOT00000020280	Dnttip1	deoxynucleotidyltransferase, terminal, interacting protein 1
ENSRNOG00000014961	ENSRNOT00000020316	Pdpn	podoplanin
ENSRNOG00000015105	ENSRNOT00000020366	Bspry	B-box and SPRY domain containing
ENSRNOG00000014996	ENSRNOT00000020417	Katna1	katanin p60 (ATPase-containing) subunit A1
ENSRNOG00000014987	ENSRNOT00000020432	RGD1560271	similar to inhibitor of MyoD family-a
ENSRNOG00000015252	ENSRNOT00000020468	Tarbp2
ENSRNOG00000015184	ENSRNOT00000020497	Clic3	chloride intracellular channel 3
ENSRNOG00000014981	ENSRNOT00000020537	Usp14	ubiquitin specific peptidase 14
ENSRNOG00000015295	ENSRNOT00000020646	Ctdsp1	CTD (carboxy-terminal domain, RNA polymerase II, polypeptide A) small phosphatase 1
ENSRNOG00000014765	ENSRNOT00000020681	Vapa	VAMP (vesicle-associated membrane protein)-associated protein A
ENSRNOG00000014776	ENSRNOT00000020700	Adcy7	adenylate cyclase 7
ENSRNOG00000015273	ENSRNOT00000020744	Ak3	adenylate kinase 3
ENSRNOG00000015470	ENSRNOT00000020754
ENSRNOG00000015239	ENSRNOT00000020810	RGD1309759	similar to cDNA sequence BC013529
ENSRNOG00000015415	ENSRNOT00000020822	Rhoq	ras homolog gene family, member Q
ENSRNOG00000015212	ENSRNOT00000020854	Hspa14	heat shock protein 14
ENSRNOG00000015152	ENSRNOT00000020864	Pkp3	plakophilin 3
ENSRNOG00000015590	ENSRNOT00000020917	Lrrc50	leucine rich repeat containing 50
ENSRNOG00000015257	ENSRNOT00000020951	Coro2b	coronin, actin binding protein, 2B
ENSRNOG00000015641	ENSRNOT00000021015	Exoc3l	exocyst complex component 3-like
ENSRNOG00000015631	ENSRNOT00000021022	Ippk	inositol 1,3,4,5,6-pentakisphosphate 2-kinase
ENSRNOG00000015727	ENSRNOT00000021144	Loxl4	lysyl oxidase-like 4
ENSRNOG00000015741	ENSRNOT00000021153	Slc2a13	solute carrier family 2 (facilitated glucose transporter), member 13
ENSRNOG00000015596	ENSRNOT00000021168	Efhd1	EF-hand domain family, member D1
ENSRNOG00000015750	ENSRNOT00000021196	Wnt7b	wingless-type MMTV integration site family, member 7B
ENSRNOG00000015746	ENSRNOT00000021271	Kcng4	potassium voltage-gated channel, subfamily G, member 4
ENSRNOG00000015910	ENSRNOT00000021306	Ifltd1	intermediate filament tail domain containing 1
ENSRNOG00000015035	ENSRNOT00000021405	Myo7b	myosin VIIb
ENSRNOG00000015970	ENSRNOT00000021431	Tbc1d13	TBC1 domain family, member 13
ENSRNOG00000015886	ENSRNOT00000021434	Cnnm4	cyclin M4
ENSRNOG00000016001	ENSRNOT00000021483	Chmp1a	chromatin modifying protein 1A
ENSRNOG00000016099	ENSRNOT00000021550	Id4	inhibitor of DNA binding 4
ENSRNOG00000015977	ENSRNOT00000021554	Znf609	similar to zinc finger protein 609
ENSRNOG00000043095	ENSRNOT00000021577	Etv3	ets variant 3
ENSRNOG00000016071	ENSRNOT00000021578	F1MAR9_RAT	leprecan-like 2
ENSRNOG00000016143	ENSRNOT00000021670	Gpr162	G protein-coupled receptor 162
ENSRNOG00000015713	ENSRNOT00000021671	Parva	parvin, alpha
ENSRNOG00000016102	ENSRNOT00000021702	Ebf3	early B-cell factor 3
ENSRNOG00000016042	ENSRNOT00000021757	Aldh1a2	aldehyde dehydrogenase 1 family, member A2
ENSRNOG00000016075	ENSRNOT00000021779	Dmrt1	doublesex and mab-3 related transcription factor 1
ENSRNOG00000016284	ENSRNOT00000021792	Dmrt3	doublesex and mab-3 related transcription factor 3
ENSRNOG00000016064	ENSRNOT00000021862	Tkt	transketolase
ENSRNOG00000016399	ENSRNOT00000021939	RGD1359127	similar to RIKEN cDNA 2310011J03
ENSRNOG00000016188	ENSRNOT00000021946	Mxd3	Max dimerization protein 3
ENSRNOG00000016460	ENSRNOT00000022095	Clu	clusterin
ENSRNOG00000016386	ENSRNOT00000022209	Ptms	parathymosin
ENSRNOG00000016702	ENSRNOT00000022392	Gsg1l	GSG1-like
ENSRNOG00000016641	ENSRNOT00000022395	Actl7a	actin-like 7a
ENSRNOG00000016479	ENSRNOT00000022439	Plekhg4	pleckstrin homology domain containing, family G (with RhoGef domain) member 4
ENSRNOG00000016650	ENSRNOT00000022466	Slc30a2	solute carrier family 30 (zinc transporter), member 2
ENSRNOG00000016653	ENSRNOT00000022485	Ngef	neuronal guanine nucleotide exchange factor
ENSRNOG00000016660	ENSRNOT00000022487	Cox5b	cytochrome c oxidase subunit Vb
ENSRNOG00000016717	ENSRNOT00000022499	Gas2	growth arrest-specific 2
ENSRNOG00000016874	ENSRNOT00000022637	Znf521	zinc finger protein 521
ENSRNOG00000016789	ENSRNOT00000022779	Actr1b	ARP1 actin-related protein 1 homolog B (yeast)
ENSRNOG00000017030	ENSRNOT00000022939	F1LNP1_RAT
ENSRNOG00000017057	ENSRNOT00000022945	Tbc1d22a
ENSRNOG00000017021	ENSRNOT00000022984	E9PSI9_RAT	UDP-N-acetyl-alpha-D-galactosamine:polypeptide N-acetylgalactosaminyltransferase-like 4
ENSRNOG00000016955	ENSRNOT00000022986	Fam188a	family with sequence similarity 188, member A
ENSRNOG00000017012	ENSRNOT00000022988	Coq7	coenzyme Q7 homolog, ubiquinone (yeast)
ENSRNOG00000016997	ENSRNOT00000023028	LOC689561	hypothetical protein LOC687441
ENSRNOG00000017084	ENSRNOT00000023130	Hsd11b2	hydroxysteroid 11-beta dehydrogenase 2
ENSRNOG00000017150	ENSRNOT00000023161	Med10	mediator complex subunit 10
ENSRNOG00000017208	ENSRNOT00000023326	Cspg4	chondroitin sulfate proteoglycan 4
ENSRNOG00000017248	ENSRNOT00000023365	Prkag3	protein kinase, AMP-activated, gamma 3 non-catalytic subunit
ENSRNOG00000017377	ENSRNOT00000023370
ENSRNOG00000017219	ENSRNOT00000023383	Vac14	Vac14 homolog (S. cerevisiae)
ENSRNOG00000017069	ENSRNOT00000023392	D4A6T9_RAT	MAP/microtubule affinity-regulating kinase 4
ENSRNOG00000017409	ENSRNOT00000023439	Wnt6	wingless-type MMTV integration site family, member 6
ENSRNOG00000017482	ENSRNOT00000023486
ENSRNOG00000016827	ENSRNOT00000023623	Slc38a3	solute carrier family 38, member 3
ENSRNOG00000017500	ENSRNOT00000023645	Mtss1l	metastasis suppressor 1-like
ENSRNOG00000017605	ENSRNOT00000023691	Gmds	GDP-mannose 4, 6-dehydratase
ENSRNOG00000017659	ENSRNOT00000023773	Hs3st2	heparan sulfate (glucosamine) 3-O-sulfotransferase 2
ENSRNOG00000017675	ENSRNOT00000023801	Pard6g	par-6 partitioning defective 6 homolog gamma (C. elegans)
ENSRNOG00000017710	ENSRNOT00000023814	RGD1560859
ENSRNOG00000017676	ENSRNOT00000023926	Plvap	plasmalemma vesicle associated protein
ENSRNOG00000017745	ENSRNOT00000023927	Cog4	component of oligomeric golgi complex 4
ENSRNOG00000017800	ENSRNOT00000023957	LOC364706
ENSRNOG00000017539	ENSRNOT00000023965	Mmp9	matrix metallopeptidase 9
ENSRNOG00000017819	ENSRNOT00000023977	Cd14	CD14 molecule
ENSRNOG00000017628	ENSRNOT00000024030	Tagln	transgelin
ENSRNOG00000017842	ENSRNOT00000024057	Scnn1g	sodium channel, nonvoltage-gated 1, gamma
ENSRNOG00000029789	ENSRNOT00000024064	Aldh3b2	similar to fatty aldehyde dehydrogenase-like
ENSRNOG00000017725	ENSRNOT00000024065	Pnlip	pancreatic lipase
ENSRNOG00000017893	ENSRNOT00000024072	LOC682192	similar to BAI1-associated protein 3 (BAP3)
ENSRNOG00000017595	ENSRNOT00000024086	Rsu1	Ras suppressor protein 1
ENSRNOG00000017704	ENSRNOT00000024193	Sema3f	sema domain, immunoglobulin domain (Ig), short basic domain, secreted, (semaphorin) 3 F
ENSRNOG00000017876	ENSRNOT00000024218	Dnajc21	DnaJ (Hsp40) homolog, subfamily C, member 21
ENSRNOG00000017993	ENSRNOT00000024232	Abcb10	ATP-binding cassette, subfamily B (MDR/TAP), member 10
ENSRNOG00000017996	ENSRNOT00000024283	Cryba2	crystallin, beta A2
ENSRNOG00000018039	ENSRNOT00000024357	Sncb	synuclein, beta
ENSRNOG00000026119	ENSRNOT00000024388	Ywhah	tyrosine 3-monooxygenase/tryptophan 5-monooxygenase activation protein, eta polypeptide
ENSRNOG00000017949	ENSRNOT00000024413	Fam125a	family with sequence similarity 125, member A
ENSRNOG00000018087	ENSRNOT00000024430	Vim	vimentin
ENSRNOG00000018171	ENSRNOT00000024475	St8sia6	ST8 alpha-N-acetyl-neuraminide alpha-2,8-sialyltransferase 6
ENSRNOG00000017399	ENSRNOT00000024618	ACRBP_RAT	acrosin binding protein
ENSRNOG00000018125	ENSRNOT00000024697	Sephs1	selenophosphate synthetase 1
ENSRNOG00000018342	ENSRNOT00000024716	D3ZD47_RAT
ENSRNOG00000018247	ENSRNOT00000024718	Dhx58	DEXH (Asp-Glu-X-His) box polypeptide 58
ENSRNOG00000018336	ENSRNOT00000024725	Eps8l2	EPS8-like 2
ENSRNOG00000018416	ENSRNOT00000024824	Ttbk1	tau tubulin kinase 1
ENSRNOG00000018000	ENSRNOT00000024891	Ranbp10	RAN binding protein 10
ENSRNOG00000018271	ENSRNOT00000024980	Scamp4	secretory carrier membrane protein 4
ENSRNOG00000018430	ENSRNOT00000024999	Grk1	G protein-coupled receptor kinase 1
ENSRNOG00000018459	ENSRNOT00000025007	Xylt1	xylosyltransferase 1
ENSRNOG00000018462	ENSRNOT00000025043	LOC100360815	rabaptin, RAB GTPase binding effector protein 2
ENSRNOG00000018557	ENSRNOT00000025150	D3ZWM4_RAT
ENSRNOG00000018580	ENSRNOT00000025174	Klk8	kallikrein related-peptidase 8
ENSRNOG00000018644	ENSRNOT00000025209	Slc6a7	solute carrier family 6 (neurotransmitter transporter, L-proline), member 7
ENSRNOG00000018450	ENSRNOT00000025240	Slc25a22	solute carrier family 25 (mitochondrial carrier, glutamate), member 22
ENSRNOG00000018677	ENSRNOT00000025303	Akt2	v-akt murine thymoma viral oncogene homolog 2
ENSRNOG00000018653	ENSRNOT00000025353	Pfdn1	prefoldin subunit 1
ENSRNOG00000018480	ENSRNOT00000025357	Capn9	calpain 9
ENSRNOG00000018764	ENSRNOT00000025363	B3gnt3	UDP-GlcNAc:betaGal beta-1,3-N-acetylglucosaminyltransferase 3
ENSRNOG00000018751	ENSRNOT00000025400	Cog7	component of oligomeric golgi complex 7
ENSRNOG00000018801	ENSRNOT00000025424	RGD1561676	similar to Kelch domain containing 4
ENSRNOG00000018792	ENSRNOT00000025434	Tekt4	tektin 4
ENSRNOG00000018850	ENSRNOT00000025472	Ttc9b	tetratricopeptide repeat domain 9B
ENSRNOG00000018841	ENSRNOT00000025494	Sox8	SRY (sex determining region Y)-box 8
ENSRNOG00000018775	ENSRNOT00000025495	LOC682888
ENSRNOG00000018726	ENSRNOT00000025516	Elmo1	engulfment and cell motility 1
ENSRNOG00000018863	ENSRNOT00000025598	Abcc10	ATP-binding cassette, subfamily C (CFTR/MRP), member 10
ENSRNOG00000018927	ENSRNOT00000025609	Sprn	shadow of prion protein homolog (zebrafish)
ENSRNOG00000018980	ENSRNOT00000025660	Tjap1	tight junction associated protein 1
ENSRNOG00000018974	ENSRNOT00000025699	Ern2	endoplasmic reticulum to nucleus signaling 2
ENSRNOG00000032857	ENSRNOT00000025723	Klks3	kallikrein, submaxillary gland S3
ENSRNOG00000029221	ENSRNOT00000025831	Klk1b3	kallikrein 1-related peptidase b3
ENSRNOG00000019097	ENSRNOT00000025853	Bap1	BRCA1 associated protein-1 (ubiquitin carboxy-terminal hydrolase)
ENSRNOG00000018997	ENSRNOT00000025859	Myh7b	myosin, heavy chain 7B, cardiac muscle, beta
ENSRNOG00000018977	ENSRNOT00000025878	Ap3d1	adaptor-related protein complex 3, delta 1 subunit
ENSRNOG00000019143	ENSRNOT00000025900	Galnt2	UDP-N-acetyl-alpha-D-galactosamine:polypeptide N-acetylgalactosaminyltransferase 2 (GalNAc-T2)
ENSRNOG00000019181	ENSRNOT00000025934	Synpo	synaptopodin
ENSRNOG00000019181	ENSRNOT00000025989	Synpo	synaptopodin
ENSRNOG00000019139	ENSRNOT00000026016	Ctnnb1	catenin (cadherin associated protein), beta 1
ENSRNOG00000019235	ENSRNOT00000026087	Rbm22	RNA binding motif protein 22
ENSRNOG00000019313	ENSRNOT00000026116	Arl4c
ENSRNOG00000019356	ENSRNOT00000026169	Lrfn4	leucine rich repeat and fibronectin type III domain containing 4
ENSRNOG00000021771	ENSRNOT00000026170	Trim29	tripartite motif-containing 29
ENSRNOG00000019264	ENSRNOT00000026184	Ltbr	lymphotoxin beta receptor (TNFR superfamily, member 3)
ENSRNOG00000030020	ENSRNOT00000026190	Alpi	alkaline phosphatase, intestinal
ENSRNOG00000019348	ENSRNOT00000026205	Zc3h7b	zinc finger CCCH-type containing 7B
ENSRNOG00000019363	ENSRNOT00000026216	RGD1560778	similar to RIKEN cDNA 6530418L21
ENSRNOG00000019377	ENSRNOT00000026220	Amh	anti-Mullerian hormone
ENSRNOG00000019311	ENSRNOT00000026235	Nfkb2	nuclear factor of kappa light polypeptide gene enhancer in B-cells 2, p49/p100
ENSRNOG00000019404	ENSRNOT00000026261	Hhatl	hedgehog acyltransferase-like
ENSRNOG00000021521	ENSRNOT00000026262	Chst5	carbohydrate (N-acetylglucosamine 6-O) sulfotransferase 5
ENSRNOG00000019316	ENSRNOT00000026312	Sh3bp4	SH3-domain binding protein 4
ENSRNOG00000019388	ENSRNOT00000026318	EGFL7_RAT
ENSRNOG00000019459	ENSRNOT00000026341	Oaz1	ornithine decarboxylase antizyme 1
ENSRNOG00000019472	ENSRNOT00000026343	Ccbp2	chemokine binding protein 2
ENSRNOG00000019353	ENSRNOT00000026361	Ctrl	chymotrypsin-like
ENSRNOG00000019435	ENSRNOT00000026378	Psd	pleckstrin and Sec7 domain containing
ENSRNOG00000019442	ENSRNOT00000026379	Josd2	Josephin domain containing 2
ENSRNOG00000019475	ENSRNOT00000026389	Sh3bp5	SH3-domain binding protein 5 (BTK-associated)
ENSRNOG00000019298	ENSRNOT00000026394	Dctn4	dynactin 4
ENSRNOG00000019510	ENSRNOT00000026437	Tm4sf5	transmembrane 4 L six family member 5
ENSRNOG00000019532	ENSRNOT00000026445	MGC93975	similar to 2310044H10Rik protein
ENSRNOG00000019440	ENSRNOT00000026489	Kcnn4	potassium intermediate/small conductance calcium-activated channel, subfamily N, member 4
ENSRNOG00000019622	ENSRNOT00000026558	Cxcr7	chemokine (C-X-C motif) receptor 7
ENSRNOG00000019629	ENSRNOT00000026580	LAMP1_RAT	lysosomal-associated membrane protein 1
ENSRNOG00000019606	ENSRNOT00000026596	Trpv3	transient receptor potential cation channel, subfamily V, member 3
ENSRNOG00000019653	ENSRNOT00000026613	Csrnp2	cysteine-serine-rich nuclear protein 2
ENSRNOG00000019689	ENSRNOT00000026643	Vwf	von Willebrand factor
ENSRNOG00000019587	ENSRNOT00000026654	Ptprn	protein tyrosine phosphatase, receptor type, N
ENSRNOG00000019596	ENSRNOT00000026669	SMG9_RAT	similar to RIKEN cDNA 1500002O20
ENSRNOG00000019598	ENSRNOT00000026672	Vegfa	vascular endothelial growth factor A
ENSRNOG00000033444	ENSRNOT00000026677	F10	coagulation factor X
ENSRNOG00000019719	ENSRNOT00000026691	Kcna5	potassium voltage-gated channel, shaker-related subfamily, member 5
ENSRNOG00000019711	ENSRNOT00000026706	Isoc1	isochorismatase domain containing 1
ENSRNOG00000019651	ENSRNOT00000026730	Slc12a4	solute carrier family 12 (potassium/chloride transporters), member 4
ENSRNOG00000019772	ENSRNOT00000026799	Dnpep	aspartyl aminopeptidase
ENSRNOG00000019741	ENSRNOT00000026821	Isyna1	inositol-3-phosphate synthase 1
ENSRNOG00000019791	ENSRNOT00000026843	Sipa1l2	signal-induced proliferation-associated 1 like 2
ENSRNOG00000019842	ENSRNOT00000026852	Artn	artemin
ENSRNOG00000037229	ENSRNOT00000026854	Gmppb	GDP-mannose pyrophosphorylase B
ENSRNOG00000019826	ENSRNOT00000026895	Sil1	SIL1 homolog, endoplasmic reticulum chaperone (S. cerevisiae)
ENSRNOG00000019798	ENSRNOT00000026921	Stub1	STIP1 homology and U-Box containing protein 1
ENSRNOG00000019883	ENSRNOT00000026966	Pak4	p21 protein (Cdc42/Rac)-activated kinase 4
ENSRNOG00000019854	ENSRNOT00000026992	Napsa	napsin A aspartic peptidase
ENSRNOG00000019924	ENSRNOT00000027045	Thop1	thimet oligopeptidase 1
ENSRNOG00000019938	ENSRNOT00000027048	Slc23a1	solute carrier family 23 (nucleobase transporters), member 1
ENSRNOG00000019955	ENSRNOT00000027054	Ogdhl	oxoglutarate dehydrogenase-like
ENSRNOG00000019946	ENSRNOT00000027064	Gmppa	GDP-mannose pyrophosphorylase A
ENSRNOG00000019985	ENSRNOT00000027135	Accn4	amiloride-sensitive cation channel 4, pituitary
ENSRNOG00000020046	ENSRNOT00000027154
ENSRNOG00000020022	ENSRNOT00000027159	Psmc3ip	PSMC3 interacting protein
ENSRNOG00000020038	ENSRNOT00000027165	Chpf	chondroitin polymerizing factor
ENSRNOG00000020045	ENSRNOT00000027186	Prrxl1	paired related homeobox protein-like 1
ENSRNOG00000020077	ENSRNOT00000027193	LOC100366158	rCG42349-like
ENSRNOG00000007281	ENSRNOT00000027237	D3ZHA0_RAT	filamin C, gamma
ENSRNOG00000020125	ENSRNOT00000027254	Cd79a	Cd79a molecule, immunoglobulin-associated alpha
ENSRNOG00000020134	ENSRNOT00000027268	F1LY19_RAT	similar to regulator of nonsense transcripts 1
ENSRNOG00000020005	ENSRNOT00000027272	Map2k2	mitogen activated protein kinase kinase 2
ENSRNOG00000027924	ENSRNOT00000027312	LOC100360307	hypothetical protein LOC100360307
ENSRNOG00000020151	ENSRNOT00000027346	Cdh1	cadherin 1
ENSRNOG00000020086	ENSRNOT00000027369	B1WC03_RAT	similar to RIKEN cDNA 0610011L14 gene
ENSRNOG00000020229	ENSRNOT00000027428	Homer3	homer homolog 3 (Drosophila)
ENSRNOG00000020233	ENSRNOT00000027435	Rabac1	Rab acceptor 1 (prenylated)
ENSRNOG00000020245	ENSRNOT00000027454	Syt8	synaptotagmin VIII
ENSRNOG00000020275	ENSRNOT00000027458	Ccr10	chemokine (C-C motif) receptor 10
ENSRNOG00000020249	ENSRNOT00000027466	P4htm	prolyl 4-hydroxylase, transmembrane
ENSRNOG00000020309	ENSRNOT00000027544	Gfra3	GDNF family receptor alpha 3
ENSRNOG00000020358	ENSRNOT00000027580	Ptov1	prostate tumor overexpressed 1
ENSRNOG00000042720	ENSRNOT00000027662	Mrpl28	mitochondrial ribosomal protein L28
ENSRNOG00000020493	ENSRNOT00000027792	Hapln4	hyaluronan and proteoglycan link protein 4
ENSRNOG00000020501	ENSRNOT00000027847	Tjp3	tight junction protein 3
ENSRNOG00000020538	ENSRNOT00000027854	D3Z8F4_RAT
ENSRNOG00000020585	ENSRNOT00000027932	Tbxa2r	thromboxane A2 receptor
ENSRNOG00000020593	ENSRNOT00000027951	Gipc3	GIPC PDZ domain containing family, member 3
ENSRNOG00000020630	ENSRNOT00000028008	Il9r	interleukin 9 receptor
ENSRNOG00000020698	ENSRNOT00000028089	Rnd2	Rho family GTPase 2
ENSRNOG00000020735	ENSRNOT00000028129	Mrgpre	MAS-related GPR, member E
ENSRNOG00000020729	ENSRNOT00000028146	Stc2	stanniocalcin 2
ENSRNOG00000020746	ENSRNOT00000028164	Lin7b	lin-7 homolog b (C. elegans)
ENSRNOG00000020743	ENSRNOT00000028177	Cyp2s1	cytochrome P450, family 2, subfamily s, polypeptide 1
ENSRNOG00000020777	ENSRNOT00000028187	ZN382_RAT	zinc finger protein 382
ENSRNOG00000020783	ENSRNOT00000028194	Ntf4	neurotrophin 4
ENSRNOG00000020837	ENSRNOT00000028277	D4A4H1_RAT
ENSRNOG00000020844	ENSRNOT00000028279
ENSRNOG00000020860	ENSRNOT00000028299	Tdrkh	tudor and KH domain containing
ENSRNOG00000020875	ENSRNOT00000028324	D4A916_RAT
ENSRNOG00000020881	ENSRNOT00000028331	Frmd8	FERM domain containing 8
ENSRNOG00000020879	ENSRNOT00000028332	Nags	N-acetylglutamate synthase
ENSRNOG00000020970	ENSRNOT00000028487	Rap2ip	Rap2 interacting protein
ENSRNOG00000021016	ENSRNOT00000028524	D3ZT86_RAT	netrin 5
ENSRNOG00000021037	ENSRNOT00000028558	Spaca4	sperm acrosome associated 4
ENSRNOG00000021109	ENSRNOT00000028662	Ccdc114	coiled-coil domain containing 114
ENSRNOG00000021116	ENSRNOT00000028671	Bnipl	BCL2/adenovirus E1B 19kD interacting protein like
ENSRNOG00000021118	ENSRNOT00000028680	Nomo1	nodal modulator 1
ENSRNOG00000021137	ENSRNOT00000028698	Kctd15	potassium channel tetramerisation domain containing 15
ENSRNOG00000021167	ENSRNOT00000028742	D3ZZQ7_RAT
ENSRNOG00000018372	ENSRNOT00000028786	Cul9	cullin 9
ENSRNOG00000021217	ENSRNOT00000028812	Itga10	integrin, alpha 10
ENSRNOG00000021229	ENSRNOT00000028833	Avp	arginine vasopressin
ENSRNOG00000021233	ENSRNOT00000028838	Itpa	inosine triphosphatase (nucleoside triphosphate pyrophosphatase)
ENSRNOG00000021234	ENSRNOT00000028839	D3ZVP9_RAT
ENSRNOG00000021243	ENSRNOT00000028855	Siglec1	sialic acid binding Ig-like lectin 1, sialoadhesin
ENSRNOG00000021256	ENSRNOT00000028877	Adra1d	adrenergic, alpha-1D-, receptor
ENSRNOG00000028651	ENSRNOT00000028927	RGD1566386	similar to Hypothetical protein A430033K04
ENSRNOG00000022501	ENSRNOT00000028929	Rnf165	ring finger protein 165
ENSRNOG00000024632	ENSRNOT00000029202	Atf6	activating transcription factor 6
ENSRNOG00000026937	ENSRNOT00000029250	Arsk	arylsulfatase family, member K
ENSRNOG00000027472	ENSRNOT00000029333
ENSRNOG00000025545	ENSRNOT00000029359	Fam18a	family with sequence similarity 18, member A
ENSRNOG00000027568	ENSRNOT00000029424	D3ZFE2_RAT
ENSRNOG00000028302	ENSRNOT00000029458	Q4KLI0_RAT	SWI/SNF related, matrix associated, actin dependent regulator of chromatin, subfamily b, member 1
ENSRNOG00000033403	ENSRNOT00000029461	Krt82	keratin 82
ENSRNOG00000042611	ENSRNOT00000029482	D3Z8K3_RAT
ENSRNOG00000028250	ENSRNOT00000029533	Lax1	lymphocyte transmembrane adaptor 1
ENSRNOG00000011341	ENSRNOT00000029565	Rictor	RPTOR independent companion of MTOR, complex 2
ENSRNOG00000025117	ENSRNOT00000029652	Noxo1	NADPH oxidase organizer 1
ENSRNOG00000026958	ENSRNOT00000029818	LOC500077	similar to RIKEN cDNA 3110062M04
ENSRNOG00000002201	ENSRNOT00000029824	D3ZLN0_RAT
ENSRNOG00000026965	ENSRNOT00000029845	Tmem140	transmembrane protein 140
ENSRNOG00000025930	ENSRNOT00000029915	Chst13	carbohydrate (chondroitin 4) sulfotransferase 13
ENSRNOG00000022014	ENSRNOT00000030031	Rab35	RAB35, member RAS oncogene family
ENSRNOG00000019203	ENSRNOT00000030119	Eya2	eyes absent homolog 2 (Drosophila)
ENSRNOG00000022022	ENSRNOT00000030173
ENSRNOG00000033688	ENSRNOT00000030246	D4A1G8_RAT	similar to KARP-1 binding protein 1
ENSRNOG00000021399	ENSRNOT00000030279	RGD1306954	similar to RIKEN cDNA 1110004E09
ENSRNOG00000022154	ENSRNOT00000030310
ENSRNOG00000028598	ENSRNOT00000030348	Edar	ectodysplasin-A receptor
ENSRNOG00000016204	ENSRNOT00000030517	MGC94207	leucine rich repeat containing 24
ENSRNOG00000024712	ENSRNOT00000030540	Insc	inscuteable homolog (Drosophila)
ENSRNOG00000025244	ENSRNOT00000030545	Trrap	transformation/transcription domain-associated protein
ENSRNOG00000014543	ENSRNOT00000030645	Tbc1d2b	TBC1 domain family, member 2B
ENSRNOG00000027630	ENSRNOT00000030680	Casc1	cancer susceptibility candidate 1
ENSRNOG00000020014	ENSRNOT00000030722	Myh14	myosin, heavy chain 14
ENSRNOG00000027896	ENSRNOT00000030869
ENSRNOG00000028664	ENSRNOT00000030906	D4A814_RAT
ENSRNOG00000027976	ENSRNOT00000031512	Il22ra1	interleukin 22 receptor, alpha 1
ENSRNOG00000039883	ENSRNOT00000031553	LOC100364698
ENSRNOG00000023122	ENSRNOT00000031568	Apol11a
ENSRNOG00000030729	ENSRNOT00000031704	E9PSV0_RAT	complement component 4B (Chido blood group)
ENSRNOG00000025031	ENSRNOT00000031780	RGD1560559	similar to RIKEN cDNA 2310042E22
ENSRNOG00000024288	ENSRNOT00000031873	Etv2	ets variant 2
ENSRNOG00000028733	ENSRNOT00000031896	Prkar1b	protein kinase, cAMP dependent regulatory, type I, beta
ENSRNOG00000027032	ENSRNOT00000031914	RHBD3_RAT	rhomboid domain containing 3
ENSRNOG00000025724	ENSRNOT00000031928	Mtf1	metal-regulatory transcription factor 1
ENSRNOG00000023410	ENSRNOT00000031951	Apol9a	apolipoprotein L 9a
ENSRNOG00000018006	ENSRNOT00000031993	Skor2
ENSRNOG00000021503	ENSRNOT00000031996	D3ZDN1_RAT
ENSRNOG00000023789	ENSRNOT00000032147	F1M5X7_RAT
ENSRNOG00000025209	ENSRNOT00000032158	D4AA77_RAT
ENSRNOG00000025502	ENSRNOT00000032189	RGD1560471	similar to hypothetical protein 4933429F08
ENSRNOG00000027024	ENSRNOT00000032236	Rgs16	regulator of G-protein signaling 16
ENSRNOG00000023210	ENSRNOT00000032240	Trappc10	trafficking protein particle complex 10
ENSRNOG00000027613	ENSRNOT00000032260	D3ZR57_RAT
ENSRNOG00000021899	ENSRNOT00000032263	Tmem115	transmembrane protein 115
ENSRNOG00000019024	ENSRNOT00000032359	Trim67	tripartite motif-containing 67
ENSRNOG00000028412	ENSRNOT00000032427	RGD1563194
ENSRNOG00000000138	ENSRNOT00000032433	D4A5Q8_RAT
ENSRNOG00000033922	ENSRNOT00000032578	F1M500_RAT
ENSRNOG00000025756	ENSRNOT00000032771	D3ZDS1_RAT
ENSRNOG00000025042	ENSRNOT00000032843	Pde3a	phosphodiesterase 3A, cGMP inhibited
ENSRNOG00000025626	ENSRNOT00000032928	D3ZRA2_RAT
ENSRNOG00000021717	ENSRNOT00000033124	LOC688893	hypothetical protein LOC688893
ENSRNOG00000008975	ENSRNOT00000033158	F1LVE2_RAT
ENSRNOG00000022790	ENSRNOT00000033222	F1M8C9_RAT
ENSRNOG00000028679	ENSRNOT00000033300	Hoxc13	homeobox C13
ENSRNOG00000024729	ENSRNOT00000033373	RGD1565236
ENSRNOG00000021657	ENSRNOT00000033483	Pld6	phospholipase D family, member 6
ENSRNOG00000027972	ENSRNOT00000033532
ENSRNOG00000022767	ENSRNOT00000033551	Elfn1	extracellular leucine-rich repeat and fibronectin type III domain containing 1
ENSRNOG00000028754	ENSRNOT00000033720	F1LXN7_RAT
ENSRNOG00000023520	ENSRNOT00000033726	Cs	citrate synthase
ENSRNOG00000024617	ENSRNOT00000033807	D4AEJ1_RAT
ENSRNOG00000024760	ENSRNOT00000033944	B4galnt4	beta-1,4-N-acetyl-galactosaminyl transferase 4
ENSRNOG00000026875	ENSRNOT00000034088	LOC100362798	ubiquinol-cytochrome c reductase subunit
ENSRNOG00000028674	ENSRNOT00000034089	Fbxw5	F-box and WD repeat domain containing 5
ENSRNOG00000024832	ENSRNOT00000034098	Gpr158	G protein-coupled receptor 158
ENSRNOG00000028661	ENSRNOT00000034131	LOC100360757	CCCTC-binding factor (zinc finger protein)-like
ENSRNOG00000025648	ENSRNOT00000034289	Dhrs7	dehydrogenase/reductase (SDR family) member 7-like
ENSRNOG00000026900	ENSRNOT00000034506	Ppil2	peptidylprolyl isomerase (cyclophilin)-like 2-like
ENSRNOG00000022381	ENSRNOT00000034542	F1LYN8_RAT
ENSRNOG00000036741	ENSRNOT00000034578	F1M864_RAT
ENSRNOG00000025920	ENSRNOT00000034731	Unc5a	unc-5 homolog A (C. elegans)
ENSRNOG00000025238	ENSRNOT00000034798	LOC690479	hypothetical protein LOC690479
ENSRNOG00000023236	ENSRNOT00000034801	LOC100365149	hypothetical protein LOC100365149
ENSRNOG00000026561	ENSRNOT00000034891
ENSRNOG00000024874	ENSRNOT00000034907	Prtfdc1	phosphoribosyl transferase domain containing 1
ENSRNOG00000021318	ENSRNOT00000034991	Epas1	endothelial PAS domain protein 1
ENSRNOG00000028158	ENSRNOT00000034995	LOC691636
ENSRNOG00000024743	ENSRNOT00000034998	L3mbtl2	l(3)mbt-like 2 (Drosophila)
ENSRNOG00000006247	ENSRNOT00000035087	Copa	coatomer protein complex subunit alpha
ENSRNOG00000025476	ENSRNOT00000035123	RGD1359349	similar to hypothetical protein MGC34760
ENSRNOG00000023226	ENSRNOT00000035240	S100a10	S100 calcium binding protein A10
ENSRNOG00000022244	ENSRNOT00000035285	Olr1462	olfactory receptor 1462
ENSRNOG00000025594	ENSRNOT00000035423	Scrt1	scratch homolog 1, zinc finger protein (Drosophila)
ENSRNOG00000010791	ENSRNOT00000035463	Fam65c	family with sequence similarity 65, member C
ENSRNOG00000024661	ENSRNOT00000035513	Hn1l	hematological and neurological expressed 1-like
ENSRNOG00000000399	ENSRNOT00000035611	Kpna1	karyopherin alpha 1
ENSRNOG00000026517	ENSRNOT00000035748	Vrk3	vaccinia related kinase 3
ENSRNOG00000024195	ENSRNOT00000035763	D4ADG1_RAT
ENSRNOG00000023643	ENSRNOT00000035881	Mmp17	matrix metallopeptidase 17
ENSRNOG00000037632	ENSRNOT00000035922	LOC688553	hypothetical protein LOC688553
ENSRNOG00000025423	ENSRNOT00000035945	Map3k13	mitogen-activated protein kinase kinase kinase 13
ENSRNOG00000025883	ENSRNOT00000035977	D4AEE6_RAT
ENSRNOG00000010353	ENSRNOT00000035996	Dnajb6	DnaJ (Hsp40) homolog, subfamily B, member 6
ENSRNOG00000021285	ENSRNOT00000036025	F1MAS4_RAT
ENSRNOG00000026853	ENSRNOT00000036042	Urb2	URB2 ribosome biogenesis 2 homolog (S. cerevisiae)
ENSRNOG00000027393	ENSRNOT00000036231	F1LVS5_RAT
ENSRNOG00000024856	ENSRNOT00000036248
ENSRNOG00000026133	ENSRNOT00000036268	Ly6d	lymphocyte antigen 6 complex, locus D
ENSRNOG00000026212	ENSRNOT00000036357	D3ZQL6_RAT	similar to CG11259-PA
ENSRNOG00000026668	ENSRNOT00000036477
ENSRNOG00000027259	ENSRNOT00000036481	LOC691221	similar to CG1998-PA
ENSRNOG00000001242	ENSRNOT00000036518	Gstt3	glutathione S-transferase theta 1
ENSRNOG00000028440	ENSRNOT00000036546	Q66HE0_RAT
ENSRNOG00000022724	ENSRNOT00000036705	F1M5M4_RAT
ENSRNOG00000022772	ENSRNOT00000036750	Prickle1	prickle homolog 1 (Drosophila)
ENSRNOG00000022160	ENSRNOT00000036777	Rtp2	receptor (chemosensory) transporter protein 2
ENSRNOG00000026594	ENSRNOT00000036793	F1M1X3_RAT
ENSRNOG00000026575	ENSRNOT00000036804	LOC100360320	rCG64293-like
ENSRNOG00000004773	ENSRNOT00000036932	Yaf2	YY1 associated factor 2
ENSRNOG00000031544	ENSRNOT00000036959	Larp1	La ribonucleoprotein domain family, member 1
ENSRNOG00000027742	ENSRNOT00000036995	Adamtsl2	ADAMTS-like 2
ENSRNOG00000023330	ENSRNOT00000037171	D4A9I1_RAT
ENSRNOG00000014847	ENSRNOT00000037185	RGD1309847
ENSRNOG00000025050	ENSRNOT00000037245	D3ZNS9_RAT
ENSRNOG00000025164	ENSRNOT00000037251	Bhlha15	basic helix-loop-helix family, member a15
ENSRNOG00000006719	ENSRNOT00000037313	F1LV71_RAT
ENSRNOG00000026980	ENSRNOT00000037406
ENSRNOG00000026535	ENSRNOT00000037417
ENSRNOG00000028100	ENSRNOT00000037564	Pex11g	peroxisomal biogenesis factor 11 gamma
ENSRNOG00000025083	ENSRNOT00000037772	PACN1_RAT	protein kinase C and casein kinase substrate in neurons 1
ENSRNOG00000012955	ENSRNOT00000037980	Krtap1-3	keratin associated protein 1-3
ENSRNOG00000027887	ENSRNOT00000037995	F1LXG1_RAT
ENSRNOG00000027466	ENSRNOT00000038023	Cd27	CD27 molecule
ENSRNOG00000004518	ENSRNOT00000038037	Cacnb1	calcium channel, voltage-dependent, beta 1 subunit
ENSRNOG00000027692	ENSRNOT00000038047
ENSRNOG00000002682	ENSRNOT00000038123	B2GUW5_RAT	zinc finger protein 692
ENSRNOG00000022790	ENSRNOT00000038125	F1M8C9_RAT
ENSRNOG00000037295	ENSRNOT00000038166	Wdr51a
ENSRNOG00000027697	ENSRNOT00000038183	Nmnat2	nicotinamide nucleotide adenylyltransferase 2
ENSRNOG00000025487	ENSRNOT00000038294	RGD1306282	similar to RIKEN cDNA 4432406C05
ENSRNOG00000033805	ENSRNOT00000038353	Klk15	kallikrein-related peptidase 15
ENSRNOG00000022938	ENSRNOT00000038425	Ap4e1	adaptor-related protein complex 4, epsilon 1 subunit
ENSRNOG00000027841	ENSRNOT00000038551	D3ZGN7_RAT
ENSRNOG00000025293	ENSRNOT00000038553	Prssl1	protease, serine-like 1
ENSRNOG00000025503	ENSRNOT00000038580	Slc38a8	solute carrier family 38, member 8
ENSRNOG00000015366	ENSRNOT00000038610	Neurl3	neuralized homolog 3 (Drosophila)
ENSRNOG00000002001	ENSRNOT00000038632	Itsn1	intersectin 1 (SH3 domain protein)
ENSRNOG00000028602	ENSRNOT00000038661	Q6TXE0_RAT
ENSRNOG00000028035	ENSRNOT00000038725	H2-M9	histocompatibility 2, M region locus 9
ENSRNOG00000021373	ENSRNOT00000038757	LOC681219	hypothetical protein LOC681219
ENSRNOG00000021586	ENSRNOT00000038811	Gpr39	G protein-coupled receptor 39
ENSRNOG00000001023	ENSRNOT00000038995	LOC688858	similar to CD209a antigen
ENSRNOG00000009675	ENSRNOT00000039059	Cdc42bpb	CDC42 binding protein kinase beta (DMPK-like)
ENSRNOG00000024567	ENSRNOT00000039191	LOC683674	similar to Protein C7orf26 homolog
ENSRNOG00000024879	ENSRNOT00000039232	Polrmt	polymerase (RNA) mitochondrial (DNA directed)
ENSRNOG00000028481	ENSRNOT00000039441	RGD1311078	LOC360664
ENSRNOG00000023423	ENSRNOT00000039571	Aim1l	absent in melanoma 1-like
ENSRNOG00000028530	ENSRNOT00000039644	D4A6L2_RAT
ENSRNOG00000022248	ENSRNOT00000039777	Fbxl16	F-box and leucine-rich repeat protein 16
ENSRNOG00000028708	ENSRNOT00000039780	Ntsr1	neurotensin receptor 1
ENSRNOG00000033292	ENSRNOT00000039889	D3Z7Z2_RAT
ENSRNOG00000029931	ENSRNOT00000040150	Shank2	SH3 and multiple ankyrin repeat domains 2
ENSRNOG00000019557	ENSRNOT00000040169	D3ZU92_RAT	ankyrin repeat and SOCS box-containing 18
ENSRNOG00000032827	ENSRNOT00000040236	F1M0R9_RAT
ENSRNOG00000030591	ENSRNOT00000040458	Arf1	ADP-ribosylation factor 1
ENSRNOG00000001829	ENSRNOT00000040575	Ube2v2	ubiquitin-conjugating enzyme E2 variant 2
ENSRNOG00000029509	ENSRNOT00000040584	F1LTM6_RAT
ENSRNOG00000016818	ENSRNOT00000040791	Fgfr3	fibroblast growth factor receptor 3
ENSRNOG00000020484	ENSRNOT00000040850	Trpm5	transient receptor potential cation channel, subfamily M, member 5
ENSRNOG00000016960	ENSRNOT00000040963	Polr3e	polymerase (RNA) III (DNA directed) polypeptide E
ENSRNOG00000033863	ENSRNOT00000040995	RGD1560470	similar to Gene model 996
ENSRNOG00000012126	ENSRNOT00000041099	Stard3nl	STARD3 N-terminal like
ENSRNOG00000010233	ENSRNOT00000041264	Cald1	caldesmon 1
ENSRNOG00000024880	ENSRNOT00000041301	D3ZKH1_RAT
ENSRNOG00000020407	ENSRNOT00000041325	Atcay	ataxia, cerebellar, Cayman type
ENSRNOG00000030963	ENSRNOT00000041328
ENSRNOG00000020714	ENSRNOT00000041513	Trpm4	transient receptor potential cation channel, subfamily M, member 4
ENSRNOG00000033573	ENSRNOT00000041688	Sgk2	serum/glucocorticoid regulated kinase 2
ENSRNOG00000018122	ENSRNOT00000041709	TSN17_RAT
ENSRNOG00000030817	ENSRNOT00000041858	Olr292	olfactory receptor 292
ENSRNOG00000004650	ENSRNOT00000041903	Begain	brain-enriched guanylate kinase-associated
ENSRNOG00000013684	ENSRNOT00000041946	F11	coagulation factor XI
ENSRNOG00000034178	ENSRNOT00000042028	F1LV59_RAT
ENSRNOG00000033613	ENSRNOT00000042056	RGD1565459	similar to ribosomal protein L10a
ENSRNOG00000012873	ENSRNOT00000042079	Gfm1	G elongation factor, mitochondrial 1
ENSRNOG00000034303	ENSRNOT00000042088	Spon1	spondin 1, extracellular matrix protein
ENSRNOG00000032459	ENSRNOT00000042123
ENSRNOG00000014477	ENSRNOT00000042194	Acvr2b	activin A receptor, type IIB
ENSRNOG00000034102	ENSRNOT00000042204	Plk5	polo-like kinase 5
ENSRNOG00000033494	ENSRNOT00000042249	Vom2r52	vomeronasal 2 receptor, 52
ENSRNOG00000016763	ENSRNOT00000042394	Fgfr4	fibroblast growth factor receptor 4
ENSRNOG00000031591	ENSRNOT00000042496
ENSRNOG00000001267	ENSRNOT00000042499	Lss	lanosterol synthase (2,3-oxidosqualene-lanosterol cyclase)
ENSRNOG00000017223	ENSRNOT00000042674	Plg	plasminogen
ENSRNOG00000030097	ENSRNOT00000042776	LOC100359793	mCG1050586-like
ENSRNOG00000013911	ENSRNOT00000042875	Nagk	N-acetylglucosamine kinase
ENSRNOG00000014398	ENSRNOT00000042969	Scara5	scavenger receptor class A, member 5 (putative)
ENSRNOG00000029682	ENSRNOT00000042972	Clic1	chloride intracellular channel 1
ENSRNOG00000017994	ENSRNOT00000042992	Nfatc2ip	nuclear factor of activated T-cells, cytoplasmic, calcineurin-dependent 2 interacting protein
ENSRNOG00000016210	ENSRNOT00000043017	Micalcl	MICAL C-terminal like
ENSRNOG00000014447	ENSRNOT00000043053	Gck	glucokinase
ENSRNOG00000008592	ENSRNOT00000043255	F1M1I7_RAT
ENSRNOG00000038611	ENSRNOT00000043300	Pigzl1	phosphatidylinositol glycan, class Z-like 1
ENSRNOG00000012934	ENSRNOT00000043449	Arhgef7	Rho guanine nucleotide exchange factor (GEF7)
ENSRNOG00000031896	ENSRNOT00000043518	Stt3a	STT3, subunit of the oligosaccharyltransferase complex, homolog A (S. cerevisiae)
ENSRNOG00000029371	ENSRNOT00000043672	Fam71a	family with sequence similarity 71, member A
ENSRNOG00000031394	ENSRNOT00000043726	Olr299	olfactory receptor 299
ENSRNOG00000004104	ENSRNOT00000043784	E9PTG0_RAT	zinc finger protein 167
ENSRNOG00000033302	ENSRNOT00000043866	Q6QI42_RAT
ENSRNOG00000018099	ENSRNOT00000043874	Itch	itchy E3 ubiquitin protein ligase homolog (mouse)
ENSRNOG00000040330	ENSRNOT00000044086	D4AAS5_RAT
ENSRNOG00000028669	ENSRNOT00000044322	D3ZQF6_RAT
ENSRNOG00000005758	ENSRNOT00000044331	F1LWY0_RAT
ENSRNOG00000032526	ENSRNOT00000044405	Senp18	Sumo1/sentrin/SMT3 specific peptidase 18-like
ENSRNOG00000031707	ENSRNOT00000044425	Tuba3a	tubulin, alpha 3A
ENSRNOG00000032202	ENSRNOT00000044484	Creb3l3	cAMP responsive element binding protein 3-like 3
ENSRNOG00000037656	ENSRNOT00000044499	RGD1565157
ENSRNOG00000033155	ENSRNOT00000044558	Arf3	ADP-ribosylation factor 3
ENSRNOG00000031797	ENSRNOT00000044729
ENSRNOG00000029402	ENSRNOT00000044760	LOC499407	LRRGT00097
ENSRNOG00000007674	ENSRNOT00000044768	F1M6E5_RAT
ENSRNOG00000030116	ENSRNOT00000044820	D3ZT82_RAT	similar to hypothetical p38 protein
ENSRNOG00000032889	ENSRNOT00000044868	Hmgb4	high-mobility group box 4
ENSRNOG00000030778	ENSRNOT00000044934	D3ZMT2_RAT
ENSRNOG00000032994	ENSRNOT00000044969	D4A228_RAT
ENSRNOG00000029558	ENSRNOT00000045052	EPAB2_RAT	poly(A)binding protein nuclear 1-like
ENSRNOG00000032052	ENSRNOT00000045094
ENSRNOG00000011413	ENSRNOT00000045200	Scp2	sterol carrier protein 2
ENSRNOG00000020873	ENSRNOT00000045212	Nphs1	nephrosis 1 homolog (human)
ENSRNOG00000031097	ENSRNOT00000045250	LOC100361431	synaptonemal complex central element protein 1 like-like
ENSRNOG00000030836	ENSRNOT00000045272
ENSRNOG00000016393	ENSRNOT00000045317	UT2_RAT	solute carrier family 14 (urea transporter), member 2
ENSRNOG00000029980	ENSRNOT00000045356	Zbtb16	zinc finger and BTB domain containing 16
ENSRNOG00000029603	ENSRNOT00000045365
ENSRNOG00000001298	ENSRNOT00000045375	F1LQV2_RAT
ENSRNOG00000029572	ENSRNOT00000045410	Apeh	N-acylaminoacyl-peptide hydrolase
ENSRNOG00000033694	ENSRNOT00000045421	Klf16	Kruppel-like factor 16
ENSRNOG00000007728	ENSRNOT00000045475	Gsdmd	gasdermin D
ENSRNOG00000032291	ENSRNOT00000045501	B7TXW6_RAT	similar to osteoclast inhibitory lectin
ENSRNOG00000029136	ENSRNOT00000045676	F1LW86_RAT
ENSRNOG00000015019	ENSRNOT00000045761	Spg21	spastic paraplegia 21 homolog (human)
ENSRNOG00000032754	ENSRNOT00000045832	F1LVV7_RAT
ENSRNOG00000017916	ENSRNOT00000045931	Rexo1	REX1, RNA exonuclease 1 homolog (S. cerevisiae)
ENSRNOG00000032569	ENSRNOT00000046059	Lingo3	leucine rich repeat and Ig domain containing 3
ENSRNOG00000013328	ENSRNOT00000046138	Rbpms	RNA binding protein with multiple splicing
ENSRNOG00000016973	ENSRNOT00000046311	LOC100362950	CG11699-like
ENSRNOG00000033738	ENSRNOT00000046365	F1M3Q8_RAT
ENSRNOG00000034129	ENSRNOT00000046568	D3ZL47_RAT
ENSRNOG00000030245	ENSRNOT00000046594	RGD1310348	similar to Ser/Thr-rich protein T10 in DGCR region
ENSRNOG00000034266	ENSRNOT00000046604	F1LTP5_RAT
ENSRNOG00000032677	ENSRNOT00000046669	Tssc4	tumor suppressing subtransferable candidate 4
ENSRNOG00000018524	ENSRNOT00000046746	Ezr	ezrin
ENSRNOG00000042432	ENSRNOT00000046816	Nek11	NIMA (never in mitosis gene a)- related kinase 11
ENSRNOG00000003336	ENSRNOT00000046854	Mybph	myosin binding protein H
ENSRNOG00000031387	ENSRNOT00000046886	Dazap1	DAZ associated protein 1
ENSRNOG00000023334	ENSRNOT00000046888	F1LZ05_RAT
ENSRNOG00000034087	ENSRNOT00000046956	Krt42	keratin 42
ENSRNOG00000031453	ENSRNOT00000047047	Manbal	mannosidase, beta A, lysosomal-like
ENSRNOG00000033881	ENSRNOT00000047069	LOC100233213	hypothetical protein LOC100233213
ENSRNOG00000012934	ENSRNOT00000047215	Arhgef7	Rho guanine nucleotide exchange factor (GEF7)
ENSRNOG00000042905	ENSRNOT00000047439	RT1-T24-4	RT1 class I, locus T24, gene 4
ENSRNOG00000018960	ENSRNOT00000047472	D3ZEA8_RAT
ENSRNOG00000028779	ENSRNOT00000047560	Wfdc15b	WAP four-disulfide core domain 15B
ENSRNOG00000010270	ENSRNOT00000047601	Espn	espin
ENSRNOG00000018939	ENSRNOT00000047633	Rexo2	REX2, RNA exonuclease 2 homolog (S. cerevisiae)
ENSRNOG00000014751	ENSRNOT00000047685	F1MAG5_RAT	ret proto-oncogene
ENSRNOG00000002292	ENSRNOT00000047840	Hnrpd	heterogeneous nuclear ribonucleoprotein D
ENSRNOG00000018789	ENSRNOT00000047887	Accn2	amiloride-sensitive cation channel 2, neuronal
ENSRNOG00000021245	ENSRNOT00000047973	RGD1311739	similar to RIKEN cDNA 1700037H04
ENSRNOG00000032664	ENSRNOT00000048036	RT1-O1	RT1 class Ib, locus O1
ENSRNOG00000033022	ENSRNOT00000048039	Olr1106	olfactory receptor 1106
ENSRNOG00000032932	ENSRNOT00000048070
ENSRNOG00000029579	ENSRNOT00000048076	RT1-CE2	RT1 class I, locus CE2
ENSRNOG00000001276	ENSRNOT00000048218	D3ZMY8_RAT
ENSRNOG00000031173	ENSRNOT00000048252	D4A8Y5_RAT
ENSRNOG00000033893	ENSRNOT00000048392	Cacna1h	calcium channel, voltage-dependent, T type, alpha 1H subunit
ENSRNOG00000031826	ENSRNOT00000048438
ENSRNOG00000030264	ENSRNOT00000048446	Fam83h	family with sequence similarity 83, member H
ENSRNOG00000028837	ENSRNOT00000048453	LOC100359980	similar to Myosin light chain 1 slow a
ENSRNOG00000000963	ENSRNOT00000048474	Tmem132c	transmembrane protein 132C
ENSRNOG00000033059	ENSRNOT00000048488	LOC100361647	UDP-N-acetyl-alpha-D-galactosamine:polypeptide N-acetylgalactosaminyltransferase 6
ENSRNOG00000030948	ENSRNOT00000048541	F1M233_RAT
ENSRNOG00000024795	ENSRNOT00000048576	D3ZYF6_RAT
ENSRNOG00000011927	ENSRNOT00000048781	SDC3_RAT	syndecan 3
ENSRNOG00000007057	ENSRNOT00000048850	RGD1565728
ENSRNOG00000030251	ENSRNOT00000048858	RT1-CE10	RT1 class I, locus CE10
ENSRNOG00000031523	ENSRNOT00000048864	D3ZGC8_RAT
ENSRNOG00000028856	ENSRNOT00000048875	LOC100364346	homeobox protein Meis2-like
ENSRNOG00000029549	ENSRNOT00000048923	Eci3	enoyl-Coenzyme A delta isomerase 3
ENSRNOG00000029015	ENSRNOT00000048934	Faim2	Fas apoptotic inhibitory molecule 2
ENSRNOG00000016405	ENSRNOT00000048952	Pcsk4	proprotein convertase subtilisin/kexin type 4
ENSRNOG00000033791	ENSRNOT00000049146	Apc2	adenomatosis polyposis coli 2
ENSRNOG00000034077	ENSRNOT00000049153	F1LWP4_RAT
ENSRNOG00000028956	ENSRNOT00000049170	B2RZ64_RAT
ENSRNOG00000002229	ENSRNOT00000049180	Adcy5	adenylate cyclase 5
ENSRNOG00000033224	ENSRNOT00000049230	LOC690662
ENSRNOG00000031141	ENSRNOT00000049240	RGD1564575	RGD1564575
ENSRNOG00000008414	ENSRNOT00000049241	Bsg	basigin
ENSRNOG00000000340	ENSRNOT00000049255	RGD1304704	similar to Hypothetical protein CGI-99
ENSRNOG00000025751	ENSRNOT00000049293	F1M9S8_RAT
ENSRNOG00000031777	ENSRNOT00000049308	RGD1566296	similar to RIKEN cDNA B230114P05
ENSRNOG00000029319	ENSRNOT00000049660	Olr1197	olfactory receptor 1198
ENSRNOG00000001215	ENSRNOT00000049745	RGD1309594	similar to RIKEN cDNA 1810043G02; DNA segment, Chr 10, Johns Hopkins University 13, expressed
ENSRNOG00000030658	ENSRNOT00000049780	F1M2Q4_RAT
ENSRNOG00000029838	ENSRNOT00000049840	F1M4M0_RAT
ENSRNOG00000025527	ENSRNOT00000050012	RGD1308319	similar to KIAA0802 protein
ENSRNOG00000014253	ENSRNOT00000050076	Pax2	paired box 2
ENSRNOG00000031607	ENSRNOT00000050099	RT1-CE3	MHC class I protein-like
ENSRNOG00000013013	ENSRNOT00000050105	TLE3_RAT	transducin-like enhancer of split 3 (E(sp1) homolog, Drosophila)
ENSRNOG00000037152	ENSRNOT00000050109	F1MA68_RAT
ENSRNOG00000029386	ENSRNOT00000050159	RT1-N1	RT1 class Ib, locus N1
ENSRNOG00000033378	ENSRNOT00000050344	Rnf123	ring finger protein 123
ENSRNOG00000024849	ENSRNOT00000050734	Tor1aip2	torsin A interacting protein 2
ENSRNOG00000001185	ENSRNOT00000050782	RGD1311899	similar to RIKEN cDNA 2210016L21 gene
ENSRNOG00000021855	ENSRNOT00000050795	Kcp	kielin/chordin-like protein
ENSRNOG00000005608	ENSRNOT00000050834	F1M665_RAT
ENSRNOG00000002512	ENSRNOT00000050856	Gpatc2	G patch domain containing 2
ENSRNOG00000038909	ENSRNOT00000050922	Pou3f3	POU class 3 homeobox 3
ENSRNOG00000033912	ENSRNOT00000051019	D3ZIM5_RAT	FCH domain only 1
ENSRNOG00000028866	ENSRNOT00000051033	F1M2F6_RAT
ENSRNOG00000030920	ENSRNOT00000051037	Rtn4r	reticulon 4 receptor
ENSRNOG00000029910	ENSRNOT00000051290	D4A2E5_RAT	golgi autoantigen, golgin subfamily a, 4
ENSRNOG00000004460	ENSRNOT00000051337	Fam19a5	family with sequence similarity 19 (chemokine (C-C motif)-like), member A5
ENSRNOG00000031412	ENSRNOT00000051340
ENSRNOG00000029866	ENSRNOT00000051347	Fam116b	family with sequence similarity 116, member B
ENSRNOG00000036820	ENSRNOT00000051417	F1LUR7_RAT
ENSRNOG00000022107	ENSRNOT00000051480	RT1-M6-1	RT1 class I, locus M6, gene 1
ENSRNOG00000031651	ENSRNOT00000051584	Q7TMC2_RAT
ENSRNOG00000031905	ENSRNOT00000052001	D3ZFC7_RAT
ENSRNOG00000031397	ENSRNOT00000052006	Stk32b
ENSRNOG00000036739	ENSRNOT00000052207	D3ZT91_RAT
ENSRNOG00000030712	ENSRNOT00000052270	RT1-A2	RT1 class Ia, locus A2
ENSRNOG00000031126	ENSRNOT00000052293	Tecta	tectorin alpha
ENSRNOG00000019983	ENSRNOT00000052295	Mlx	MAX-like protein X
ENSRNOG00000016656	ENSRNOT00000054714	Nkx2-3	NK2 transcription factor related, locus 3 (Drosophila)
ENSRNOG00000036612	ENSRNOT00000054771	F1M310_RAT
ENSRNOG00000033646	ENSRNOT00000054884	Gpr123	G protein-coupled receptor 123
ENSRNOG00000036662	ENSRNOT00000054918	Wdr45l	Wdr45 like
ENSRNOG00000036745	ENSRNOT00000055062	Gna13	guanine nucleotide binding protein (G protein), alpha 13
ENSRNOG00000036758	ENSRNOT00000055096	D3ZTH1_RAT
ENSRNOG00000036762	ENSRNOT00000055106	Itpripl2	inositol 1,4,5-triphosphate receptor interacting protein-like 2
ENSRNOG00000012750	ENSRNOT00000055172	Pabpc1l	poly(A) binding protein, cytoplasmic 1-like
ENSRNOG00000020277	ENSRNOT00000055222	Cntnap1	contactin associated protein 1
ENSRNOG00000036813	ENSRNOT00000055232	D4ACZ5_RAT
ENSRNOG00000036827	ENSRNOT00000055271	Ppp1r1a	protein phosphatase 1, regulatory (inhibitor) subunit 1A
ENSRNOG00000036874	ENSRNOT00000055358	F1M919_RAT
ENSRNOG00000022771	ENSRNOT00000055414	Arhgap23	Rho GTPase activating protein 23
ENSRNOG00000036993	ENSRNOT00000055645	F1M8T1_RAT
ENSRNOG00000032828	ENSRNOT00000055792	Mapk8ip2	mitogen-activated protein kinase 8 interacting protein 2
ENSRNOG00000025643	ENSRNOT00000055863	Ccdc13	coiled-coil domain containing 13
ENSRNOG00000025676	ENSRNOT00000055866	F1M8H1_RAT	family with sequence similarity 198, member A
ENSRNOG00000037192	ENSRNOT00000056144	F1M3R7_RAT
ENSRNOG00000037193	ENSRNOT00000056160	F1LZW1_RAT
ENSRNOG00000037198	ENSRNOT00000056174	Usp18	ubiquitin specific peptidase 18
ENSRNOG00000042731	ENSRNOT00000056193	Slc25a18	solute carrier family 25 (mitochondrial carrier), member 18
ENSRNOG00000009505	ENSRNOT00000056197	LOC100359977	sialomucin core protein 24-like
ENSRNOG00000013515	ENSRNOT00000056220	Ptpru	protein tyrosine phosphatase, receptor type, U
ENSRNOG00000028998	ENSRNOT00000056266	RGD1565356
ENSRNOG00000037275	ENSRNOT00000056355	Tlcd2	TLC domain containing 2
ENSRNOG00000037289	ENSRNOT00000056391	Iqcf1	IQ motif containing F1
ENSRNOG00000023007	ENSRNOT00000056414	Col6a6	collagen, type VI, alpha 6
ENSRNOG00000015898	ENSRNOT00000056430	Fert2	fer (fms/fps related) protein kinase, testis specific 2
ENSRNOG00000009602	ENSRNOT00000056479	Flg	filaggrin
ENSRNOG00000037344	ENSRNOT00000056501	RGD1563870
ENSRNOG00000015801	ENSRNOT00000056525	Spns2	spinster homolog 2
ENSRNOG00000037363	ENSRNOT00000056536	F1LZU5_RAT
ENSRNOG00000037411	ENSRNOT00000056610	F1LYV0_RAT
ENSRNOG00000037422	ENSRNOT00000056627	Plcxd1	phosphatidylinositol-specific phospholipase C, X domain containing 1
ENSRNOG00000042031	ENSRNOT00000056641	F1LXW7_RAT
ENSRNOG00000005411	ENSRNOT00000056944	Aftph	aftiphilin
ENSRNOG00000033747	ENSRNOT00000056995	Sp110	SP110 nuclear body protein
ENSRNOG00000023068	ENSRNOT00000057022	Cd5l	Cd5 molecule-like
ENSRNOG00000037608	ENSRNOT00000057037	D3ZMB3_RAT
ENSRNOG00000042899	ENSRNOT00000057120	Fcgbpl1
ENSRNOG00000018390	ENSRNOT00000057177	Pld3	phospholipase D family, member 3
ENSRNOG00000020867	ENSRNOT00000057213	Numbl	numb homolog (Drosophila)-like
ENSRNOG00000037712	ENSRNOT00000057223	Mfsd6l	major facilitator superfamily domain containing 6-like
ENSRNOG00000031819	ENSRNOT00000057260	MYH8_RAT	myosin, heavy chain 8, skeletal muscle, perinatal
ENSRNOG00000033575	ENSRNOT00000057361	Emid1	EMI domain containing 1
ENSRNOG00000032034	ENSRNOT00000057470	D3ZSS2_RAT
ENSRNOG00000000408	ENSRNOT00000057476	Gopc	golgi associated PDZ and coiled-coil motif containing
ENSRNOG00000037835	ENSRNOT00000057480	LOC690437	hypothetical protein LOC690437
ENSRNOG00000037853	ENSRNOT00000057504	Rarres1	retinoic acid receptor responder (tazarotene induced) 1
ENSRNOG00000037863	ENSRNOT00000057516	Noto	notochord homeobox
ENSRNOG00000037871	ENSRNOT00000057537	D4A441_RAT
ENSRNOG00000037888	ENSRNOT00000057569	Uxs1
ENSRNOG00000003087	ENSRNOT00000057614	LOC690295
ENSRNOG00000037916	ENSRNOT00000057628	D4A821_RAT
ENSRNOG00000037947	ENSRNOT00000057704	D4A4J6_RAT	similar to APH1B homolog (C.elegans)
ENSRNOG00000037960	ENSRNOT00000057735	LOC689499	similar to Y97E10AL.1
ENSRNOG00000037981	ENSRNOT00000057784	D4A3Y6_RAT
ENSRNOG00000038026	ENSRNOT00000057857	F1M6B7_RAT
ENSRNOG00000038055	ENSRNOT00000057907	Slc47a2	solute carrier family 47, member 2
ENSRNOG00000019779	ENSRNOT00000057945	DISC1_RAT	disrupted in schizophrenia 1
ENSRNOG00000042935	ENSRNOT00000057946	D4A4C5_RAT
ENSRNOG00000002303	ENSRNOT00000057953	Kcnj12	potassium inwardly-rectifying channel, subfamily J, member 12
ENSRNOG00000014753	ENSRNOT00000057962	Tcf7l1	transcription factor 3
ENSRNOG00000038109	ENSRNOT00000057994
ENSRNOG00000001911	ENSRNOT00000058043	Map6d1	MAP6 domain containing 1
ENSRNOG00000018228	ENSRNOT00000058074	Cog2	component of oligomeric golgi complex 2
ENSRNOG00000026791	ENSRNOT00000058080	Pgbd5	piggyBac transposable element derived 5
ENSRNOG00000038226	ENSRNOT00000058202	D3Z8N3_RAT
ENSRNOG00000038260	ENSRNOT00000058239	D3Z8I8_RAT
ENSRNOG00000038293	ENSRNOT00000058299	LOC100365500	mCG142154-like
ENSRNOG00000038340	ENSRNOT00000058381	F1LU29_RAT
ENSRNOG00000022790	ENSRNOT00000058419	F1M8C9_RAT
ENSRNOG00000008219	ENSRNOT00000058490	Ccdc33	coiled-coil domain containing 33
ENSRNOG00000003138	ENSRNOT00000058496	Fcgr2a	Fc fragment of IgG, low affinity IIa, receptor (CD32)
ENSRNOG00000003138	ENSRNOT00000058497	Fcgr2a	Fc fragment of IgG, low affinity IIa, receptor (CD32)
ENSRNOG00000023536	ENSRNOT00000058586	LOC689257	similar to G protein-coupled receptor 133
ENSRNOG00000038462	ENSRNOT00000058603	F1LUX6_RAT
ENSRNOG00000001225	ENSRNOT00000058644	RGD1311257	similar to C21orf70 protein
ENSRNOG00000018577	ENSRNOT00000058645	Neil1	nei endonuclease VIII-like 1 (E. coli)
ENSRNOG00000038681	ENSRNOT00000059049	F1LUA3_RAT
ENSRNOG00000038690	ENSRNOT00000059064	F1LTG6_RAT
ENSRNOG00000042229	ENSRNOT00000059157	Q3LF76_RAT	GTPase, IMAP family member 1
ENSRNOG00000038737	ENSRNOT00000059158	D4A000_RAT
ENSRNOG00000027571	ENSRNOT00000059170	D3ZVA2_RAT	Tcrg-C protein-like
ENSRNOG00000038741	ENSRNOT00000059172	F1LTK8_RAT
ENSRNOG00000024501	ENSRNOT00000059183	Rgs3	regulator of G-protein signaling 3
ENSRNOG00000038766	ENSRNOT00000059225	Atxn1l	ataxin 1-like
ENSRNOG00000038857	ENSRNOT00000059372	F1M2G9_RAT
ENSRNOG00000038880	ENSRNOT00000059415	Apoa4	apolipoprotein A-IV
ENSRNOG00000038950	ENSRNOT00000059540	F1LZZ5_RAT
ENSRNOG00000013408	ENSRNOT00000059571	Npas2	neuronal PAS domain protein 2
ENSRNOG00000007360	ENSRNOT00000059687	D3ZV42_RAT	regulatory factor X, 4 (influences HLA class II expression)
ENSRNOG00000013140	ENSRNOT00000059790	Pdzd2	PDZ domain containing 2
ENSRNOG00000039114	ENSRNOT00000059830	D3ZU71_RAT
ENSRNOG00000016581	ENSRNOT00000059854	Serpinb1a	serine (or cysteine) proteinase inhibitor, clade B, member 1a
ENSRNOG00000042562	ENSRNOT00000059983	F1M129_RAT
ENSRNOG00000013336	ENSRNOT00000060146	Wdr70	WD repeat domain 70
ENSRNOG00000009285	ENSRNOT00000060185	Tssc1	tumor suppressing subtransferable candidate 1
ENSRNOG00000039336	ENSRNOT00000060282	LOC100359865	rCG54747-like
ENSRNOG00000039388	ENSRNOT00000060362	Prrt4	proline-rich transmembrane protein 4
ENSRNOG00000028541	ENSRNOT00000060366	Btnl2	butyrophilin-like 2
ENSRNOG00000016256	ENSRNOT00000060453	Myo9b	myosin-IXb-like
ENSRNOG00000024218	ENSRNOT00000060463	F1M821_RAT
ENSRNOG00000027940	ENSRNOT00000060576	Lppr3	lipid phosphate phosphatase-related protein type 3
ENSRNOG00000039522	ENSRNOT00000060583	RGD1565779	similar to hypothetical protein E230025N22
ENSRNOG00000014287	ENSRNOT00000060683	Stk11	serine/threonine kinase 11
ENSRNOG00000024349	ENSRNOT00000060690	Dos	downstream of Stk11
ENSRNOG00000039596	ENSRNOT00000060696	F1M6Z4_RAT	similar to proteoglycan 4
ENSRNOG00000024549	ENSRNOT00000060708	Mum1	melanoma associated antigen (mutated) 1
ENSRNOG00000024568	ENSRNOT00000060716	Ndufs7	NADH dehydrogenase (ubiquinone) Fe-S protein 7
ENSRNOG00000039621	ENSRNOT00000060747	LOC501389
ENSRNOG00000002907	ENSRNOT00000060807	F1M9K3_RAT	pleckstrin homology domain containing, family A member 6
ENSRNOG00000001007	ENSRNOT00000060843	Baiap2l1	BAI1-associated protein 2-like 1
ENSRNOG00000039747	ENSRNOT00000060972	Olr1382	olfactory receptor 1382
ENSRNOG00000000723	ENSRNOT00000060980	RT1-CE5	mature alpha chain of MHC class Ib protein-like
ENSRNOG00000020193	ENSRNOT00000061014	Runx2	runt-related transcription factor 2
ENSRNOG00000021604	ENSRNOT00000061027	RT1-CE1	RT1 class I, locus CE12
ENSRNOG00000016021	ENSRNOT00000061054	Lims2	LIM and senescent cell antigen like domains 2
ENSRNOG00000016250	ENSRNOT00000061074	Ammecr1l	AMME chromosomal region gene 1-like
ENSRNOG00000019615	ENSRNOT00000061084	COLQ_RAT	collagen-like tail subunit (single strand of homotrimer) of asymmetric acetylcholinesterase
ENSRNOG00000030251	ENSRNOT00000061087	RT1-CE10	RT1 class I, locus CE10
ENSRNOG00000039819	ENSRNOT00000061105	D4A170_RAT
ENSRNOG00000039821	ENSRNOT00000061110	F1M6L2_RAT
ENSRNOG00000039855	ENSRNOT00000061184	F1M6C9_RAT
ENSRNOG00000002917	ENSRNOT00000061253	Sec14l5	SEC14-like 5 (S. cerevisiae)
ENSRNOG00000000787	ENSRNOT00000061299	F1LXB3_RAT
ENSRNOG00000039966	ENSRNOT00000061411	F1LZ85_RAT
ENSRNOG00000000790	ENSRNOT00000061415	F1LZ27_RAT
ENSRNOG00000002912	ENSRNOT00000061644	D3ZJM8_RAT
ENSRNOG00000014879	ENSRNOT00000061747	Ttc7	tetratricopeptide repeat domain 7
ENSRNOG00000040141	ENSRNOT00000061764	F1LXQ6_RAT
ENSRNOG00000040188	ENSRNOT00000061847	Lcn3	lipocalin 3
ENSRNOG00000011871	ENSRNOT00000061882	F1LQ54_RAT
ENSRNOG00000022509	ENSRNOT00000061893	LOC301165	similar to hypothetical protein 4932415M13
ENSRNOG00000031135	ENSRNOT00000061933	Smarcc2	similar to SWI/SNF-related matrix-associated actin-dependent regulator of chromatin c2
ENSRNOG00000040272	ENSRNOT00000061985	D3ZNX1_RAT
ENSRNOG00000040282	ENSRNOT00000061998	F1LYC0_RAT
ENSRNOG00000040288	ENSRNOT00000062005
ENSRNOG00000009282	ENSRNOT00000062013	Nub1	negative regulator of ubiquitin-like proteins 1
ENSRNOG00000040316	ENSRNOT00000062051	D3ZL25_RAT
ENSRNOG00000042449	ENSRNOT00000063891	Cdc42se2	CDC42 small effector 2
ENSRNOG00000007044	ENSRNOT00000063906	L3mbtl	l(3)mbt-like (Drosophila)
ENSRNOG00000014290	ENSRNOT00000063916	Grm1	glutamate receptor, metabotropic 1
ENSRNOG00000000138	ENSRNOT00000063928	D4A5Q8_RAT
ENSRNOG00000001297	ENSRNOT00000064016	Prmt2	protein arginine methyltransferase 2
ENSRNOG00000005287	ENSRNOT00000064048	D3ZZ72_RAT	similar to RIKEN cDNA 4831426I19
ENSRNOG00000022199	ENSRNOT00000064073	Zmynd12	zinc finger, MYND-type containing 12
ENSRNOG00000003349	ENSRNOT00000064078	Col23a1	collagen, type XXIII, alpha 1
ENSRNOG00000040171	ENSRNOT00000064110	F1LU89_RAT	similar to Protein C10orf11 homolog
ENSRNOG00000008474	ENSRNOT00000064166	Acox3	acyl-Coenzyme A oxidase 3, pristanoyl
ENSRNOG00000025151	ENSRNOT00000064168	Ildr2	immunoglobulin-like domain containing receptor 2
ENSRNOG00000043108	ENSRNOT00000064176	F1LUF4_RAT
ENSRNOG00000010007	ENSRNOT00000064233	Sfrs4	splicing factor, arginine/serine-rich 4
ENSRNOG00000043387	ENSRNOT00000064297	Cpe
ENSRNOG00000001854	ENSRNOT00000064320	D4A9Y4_RAT	transmembrane and tetratricopeptide repeat containing 1
ENSRNOG00000002616	ENSRNOT00000064333	Slc5a10	solute carrier family 5 (sodium/glucose cotransporter), member 10
ENSRNOG00000002652	ENSRNOT00000064372	Garnl4	GTPase activating Rap/RanGAP domain-like 4
ENSRNOG00000007166	ENSRNOT00000064398	Gramd1b	GRAM domain containing 1B
ENSRNOG00000010024	ENSRNOT00000064476	Cyb5r4	cytochrome b5 reductase 4
ENSRNOG00000001877	ENSRNOT00000064480	Med15	mediator complex subunit 15
ENSRNOG00000016469	ENSRNOT00000064611	ATNG_RAT	FXYD domain-containing ion transport regulator 2
ENSRNOG00000003964	ENSRNOT00000064619	Nsmce2	non-SMC element 2, MMS21 homolog (S. cerevisiae)
ENSRNOG00000004637	ENSRNOT00000064673	Fbxo7	F-box protein 7
ENSRNOG00000024602	ENSRNOT00000064736	Plekha7	pleckstrin homology domain containing, family A member 7
ENSRNOG00000004900	ENSRNOT00000064794	Crhr1	corticotropin releasing hormone receptor 1
ENSRNOG00000001259	ENSRNOT00000064837	F1M048_RAT
ENSRNOG00000042317	ENSRNOT00000064859	Cd209g	CD209g molecule
ENSRNOG00000001129	ENSRNOT00000064900	Fbxo21	F-box protein 21
ENSRNOG00000001172	ENSRNOT00000064910	Rnf10	ring finger protein 10
ENSRNOG00000002652	ENSRNOT00000065045	Garnl4	GTPase activating Rap/RanGAP domain-like 4
ENSRNOG00000019566	ENSRNOT00000065052	Spag4	sperm associated antigen 4
ENSRNOG00000033627	ENSRNOT00000065326	Panx2	pannexin 2
ENSRNOG00000003219	ENSRNOT00000065335	Trim16	tripartite motif-containing 16
ENSRNOG00000007837	ENSRNOT00000065359	LOC100363777	acyl-CoA thioesterase 11-like
ENSRNOG00000001866	ENSRNOT00000065378	Pi4ka	phosphatidylinositol 4-kinase, catalytic, alpha
ENSRNOG00000019143	ENSRNOT00000065431	Galnt2	UDP-N-acetyl-alpha-D-galactosamine:polypeptide N-acetylgalactosaminyltransferase 2 (GalNAc-T2)
ENSRNOG00000032859	ENSRNOT00000065461	F1M5I6_RAT
ENSRNOG00000016366	ENSRNOT00000065494	Colec12	collectin sub-family member 12
ENSRNOG00000008447	ENSRNOT00000065530	Tmem132d	transmembrane protein 132D
ENSRNOG00000025110	ENSRNOT00000065543	Vwa3a	von Willebrand factor A domain containing 3A
ENSRNOG00000040171	ENSRNOT00000065603	F1LU89_RAT	similar to Protein C10orf11 homolog
ENSRNOG00000042455	ENSRNOT00000065640	Tlr12	toll-like receptor 12
ENSRNOG00000012808	ENSRNOT00000065664	Mbrl	membralin
ENSRNOG00000018603	ENSRNOT00000065708	RGD1308234
ENSRNOG00000008034	ENSRNOT00000065775	Tmeff1	transmembrane protein with EGF-like and two follistatin-like domains 1
ENSRNOG00000014170	ENSRNOT00000065821	Dbn1	drebrin 1
ENSRNOG00000024022	ENSRNOT00000065835	Ndfip2	Nedd4 family interacting protein 2
ENSRNOG00000009181	ENSRNOT00000065838	Dleu7	deleted in lymphocytic leukemia, 7
ENSRNOG00000000040	ENSRNOT00000065896	RGD1304622	similar to 6820428L09 protein
ENSRNOG00000015540	ENSRNOT00000065950	F1MAH5_RAT
ENSRNOG00000015690	ENSRNOT00000066038	Adad2	adenosine deaminase domain containing 2
ENSRNOG00000016760	ENSRNOT00000066077	Kctd19	potassium channel tetramerisation domain containing 19
ENSRNOG00000018013	ENSRNOT00000066140	PRKN2_RAT	Parkinson disease (autosomal recessive, juvenile) 2, parkin
ENSRNOG00000015747	ENSRNOT00000066166	Lipc	lipase, hepatic
ENSRNOG00000000996	ENSRNOT00000066198	D4A992_RAT
ENSRNOG00000018931	ENSRNOT00000066216	Dis3l2	DIS3 mitotic control homolog (S. cerevisiae)-like 2
ENSRNOG00000016031	ENSRNOT00000066228	Bicd2	bicaudal D homolog 2 (Drosophila)
ENSRNOG00000010107	ENSRNOT00000066265	PALLD_RAT	mKIAA0992 protein-like
ENSRNOG00000028016	ENSRNOT00000066331	Ncf2	neutrophil cytosolic factor 2
ENSRNOG00000009495	ENSRNOT00000066375	Src	v-src sarcoma (Schmidt-Ruppin A-2) viral oncogene homolog (avian)
ENSRNOG00000032429	ENSRNOT00000066423	Tmprss9	transmembrane protease, serine 9
ENSRNOG00000017438	ENSRNOT00000066428	Gfra1	GDNF family receptor alpha 1
ENSRNOG00000020102	ENSRNOT00000066443	Sirt2	sirtuin (silent mating type information regulation 2 homolog) 2 (S. cerevisiae)
ENSRNOG00000001303	ENSRNOT00000066445	Cytsa	cytospin A
ENSRNOG00000015626	ENSRNOT00000066487	F1M1V4_RAT
ENSRNOG00000026914	ENSRNOT00000066508	DYH1_RAT
ENSRNOG00000010573	ENSRNOT00000066626	D4ADQ4_RAT	stimulated by retinoic acid gene 8
ENSRNOG00000002588	ENSRNOT00000066675	Clec16a	C-type lectin domain family 16, member A
ENSRNOG00000032410	ENSRNOT00000066707	RGD1562533	similar to mKIAA0774 protein
ENSRNOG00000000826	ENSRNOT00000066782	Flot1	flotillin 1
ENSRNOG00000000561	ENSRNOT00000066794	Pald	paladin
ENSRNOG00000009360	ENSRNOT00000066817	Sh3bp1	SH3-domain binding protein 1
ENSRNOG00000019850	ENSRNOT00000066824	Speg	SPEG complex locus
ENSRNOG00000017290	ENSRNOT00000066944	Zfp335	zinc finger protein 335
ENSRNOG00000001684	ENSRNOT00000066946	Dscr6	Down syndrome critical region homolog 6 (human)
ENSRNOG00000018191	ENSRNOT00000066989	OPRM_RAT	opioid receptor, mu 1
ENSRNOG00000011630	ENSRNOT00000067055	Ak3l1	adenylate kinase 3-like 1
ENSRNOG00000002215	ENSRNOT00000067060	F1LZ56_RAT	myosin light chain kinase
ENSRNOG00000002347	ENSRNOT00000067135	Rgl1	ral guanine nucleotide dissociation stimulator,-like 1
ENSRNOG00000017905	ENSRNOT00000067141	Map1lc3b	microtubule-associated protein 1 light chain 3 beta-like
ENSRNOG00000015220	ENSRNOT00000067338	Crtac1	cartilage acidic protein 1
ENSRNOG00000030199	ENSRNOT00000067404	Tmem192	transmembrane protein 192
ENSRNOG00000021046	ENSRNOT00000067430	Sult2b1	sulfotransferase family, cytosolic, 2B, member 1
ENSRNOG00000018145	ENSRNOT00000067497	Crat	carnitine acetyltransferase
ENSRNOG00000027480	ENSRNOT00000067503	Tmem116	transmembrane protein 116
ENSRNOG00000006759	ENSRNOT00000067585	Ankrd24	ankyrin repeat domain 24
ENSRNOG00000010473	ENSRNOT00000067672	Cand2	cullin-associated and neddylation-dissociated 2 (putative)
ENSRNOG00000011856	ENSRNOT00000067690	LOC686160	ankyrin repeat domain 29
ENSRNOG00000002238	ENSRNOT00000067692	Sema5b	sema domain, seven thrombospondin repeats (type 1 and type 1-like), transmembrane domain (TM) and short cytoplasmic domain, (semaphorin) 5B
ENSRNOG00000036894	ENSRNOT00000067732	Cisd3	CDGSH iron sulfur domain 3
ENSRNOG00000043210	ENSRNOT00000067846	Ppp3r1	protein phosphatase 3, regulatory subunit B, alpha isoform
ENSRNOG00000025370	ENSRNOT00000067868	Zfp385c	zinc finger protein 385C
ENSRNOG00000017065	ENSRNOT00000067900	Arhgap28	Rho GTPase activating protein 28
ENSRNOG00000003889	ENSRNOT00000067907	Tbc1d15	TBC1 domain family, member 15
ENSRNOG00000002883	ENSRNOT00000067932	D3Z8M7_RAT	asparagine-linked glycosylation 1, beta-1,4-mannosyltransferase homolog (S. cerevisiae)
ENSRNOG00000016800	ENSRNOT00000067944	Ss18	synovial sarcoma translocation, Chromosome 18
ENSRNOG00000042189	ENSRNOT00000067974	Rab31	RAB31, member RAS oncogene family
ENSRNOG00000024657	ENSRNOT00000068003	Mfsd4	major facilitator superfamily domain containing 4
ENSRNOG00000013328	ENSRNOT00000068011	Rbpms	RNA binding protein with multiple splicing
ENSRNOG00000008659	ENSRNOT00000068156	Arhgap21	Rho GTPase activating protein 21
ENSRNOG00000013844	ENSRNOT00000068173	Fam172a	family with sequence similarity 172, member A
ENSRNOG00000011054	ENSRNOT00000068175	Laptm5	lysosomal protein transmembrane 5
ENSRNOG00000017202	ENSRNOT00000068191	Gcom1	GRINL1A complex locus
ENSRNOG00000033101	ENSRNOT00000068250	F1LNC1_RAT	myosin XVIIIa
ENSRNOG00000001890	ENSRNOT00000068253	Txnrd2
ENSRNOG00000025000	ENSRNOT00000068258	LOC246295	glycine-, glutamate-, thienylcyclohexylpiperidine-binding protein
ENSRNOG00000001181	ENSRNOT00000068289	Wdr4	WD repeat domain 4
ENSRNOG00000028891	ENSRNOT00000068322	Cyp2t1	cytochrome P450, family 2, subfamily t, polypeptide 1
ENSRNOG00000030814	ENSRNOT00000068505	Kb23
ENSRNOG00000043481	ENSRNOT00000068508	Olr1750	olfactory receptor 1750
ENSRNOG00000004072	ENSRNOT00000068630	Myo1c	myosin IC
ENSRNOG00000002364	ENSRNOT00000068665	Rnf112	ring finger protein 112
ENSRNOG00000006761	ENSRNOT00000068677	Sh3gl2	SH3-domain GRB2-like 2
ENSRNOG00000019474	ENSRNOT00000068747	Rsph9	radial spoke head 9 homolog (Chlamydomonas)
